# Supplementary material for: Distribution dynamics and spatial dependence in healthcare resource allocation efficiency: evidence of path dependence and club formation in China
Source: Front Public Health. 2026 Mar 31;14:1811022. doi: 10.3389/fpubh.2026.1811022 (PMC13076278; doi:10.3389/fpubh.2026.1811022)
Supplement: Supplementary file 1 [file data_sheet_1.csv]

province	year	macro_region	period	pte_bcc	te_ccr	scale_efficiency	efficiency_state	neighbor_avg_state_geo	neighbor_context_geo	neighbor_avg_state_region_loo	neighbor_context_region	efficiency_state_next	valid_transition	upward_transition	downward_transition	doctor_nurse_ratio	staff_per_10k	beds_per_staff	primary_supply_index	gdp_per_capita_yuan	ln_gdp_per_capita	health_staff_total	licensed_physicians	registered_nurses	beds_per_1000_pop	medical_expenditure_10k_yuan	outpatient_visits	inpatient_discharges	fiscal_subsidy_10k_yuan	number_of_hospitals	tertiary_hospitals	township_health_centers	village_clinics	maternal_child_health_centers
Shanghai	2001	East	2001-2005	0.742629308596539	0.7287060991743347	0.9812514679113364	1	1.5	1	1.888888888888889	1	1.0	True	0	0					32280.79306071871	10.38222769025801									281			2599.0
Shanghai	2002	East	2001-2005	0.742629308596539	0.7287060991743347	0.9812514679113364	1	1.5	1	1.888888888888889	1	1.0	True	0	0	1.052157497303128	81.7593846153846	0.6970086708465366		35329.41538461539	10.47247119293679	132859.0	39014.0	37080.0	5.6987		52963000.0	951185.0		206	23.0	128.0		24.0
Shanghai	2003	East	2001-2005	0.7539959919757536	0.7402660941194082	0.9817904896014529	1	1.5	1	1.888888888888889	1	1.0	True	0	0	1.04702591439278	77.75452951490357	0.7163569807122777	1.060198714202221	39124.66393921683	10.57450833839258	133038.0	39676.0	37894.0	5.57		53857499.0	981689.0		219	26.0	126.0	1688.0	23.0
Shanghai	2004	East	2001-2005	0.8309172559595004	0.818411524109112	0.984949485931728	1	1.5	1	2.111111111111111	2	1.0	True	0	0	1.043870696893367	75.09931113662456	0.751005557126805	1.083237657864524	46342.3076923077	10.74381059588988	130823.0	39784.0	38112.0	5.64	2898530.3	58799940.0	1188159.0	227181.8	238	28.0	123.0	1764.0	21.0
Shanghai	2005	East	2001-2005	0.8493314805602873	0.8385501984719648	0.9873061550936387	1	2.0	2	2.222222222222222	3	2.0	True	1	0	1.020391579268138	69.84338624338625	0.8232705069543347	0.9349206349206349	48929.41798941799	10.79813408945293	132004.0	40182.0	39379.0	5.75	3116276.3	61796113.0	1264081.0	254333.7	247	26.0	100.0	1667.0	24.0
Shanghai	2006	East	2006-2010	0.8685885038495578	0.8622423841648886	0.9926937558388773	2	2.0	2	2.222222222222222	3	1.0	True	0	1	0.9922304339586886	76.03415977961433	0.7273046767438154	0.9316804407713498	58249.25619834711	10.97248660221933	138002.0	41888.0	42216.0	5.53	3603210.4	68307171.0	1378375.0	320215.0	260	24.0	49.0	1642.0	24.0
Shanghai	2007	East	2006-2010	0.840361177038161	0.8358438744710345	0.9946245701365599	1	1.5	1	2.111111111111111	2	2.0	True	1	0	0.9738085565842082	83.8584499461787	0.8298984782650551	0.8519913885898815	67244.40258342304	11.11608906103978	155809.0	45546.0	46771.0	6.9594	4387456.0	76110007.0	1576099.0	431498.0	292	28.0	6.0	1577.0	23.0
Shanghai	2008	East	2006-2010	0.8552441651627704	0.8549064869899802	0.999605167522276	2	2.0	2	2.111111111111111	2	2.0	True	0	0	0.9845153615816892	85.86890905817438	0.8150214177355698		74504.41100155683	11.21861361068951	162160.0	48003.0	48758.0	6.9985	5257604.0	84787353.0	1715445.0	608595.0	299	27.0		1495.0	24.0
Shanghai	2009	East	2006-2010	0.8980786530650718	0.8933547969581846	0.9947400418763267	2	2.0	2	1.888888888888889	1	2.0	True	0	0	0.9268810621568365	88.23841749089016	0.8052388293039775		78326.13222280062	11.26863657116182	169506.0	48449.0	52271.0	7.1053	6203463.7533	96509711.0	1929046.0	652314.6	296	28.0		1447.0	22.0
Shanghai	2010	East	2006-2010	0.9276556042971886	0.9237799672551079	0.9958221165008571	2	2.0	2	1.666666666666667	1	2.0	True	0	0	0.869885082160885	74.6679667278828	0.9964112223805509		74548.45281597707	11.21920456633537	171935.0	48597.0	55866.0	7.44	7039810.0	104898763.0	2114263.0	759893.0	306	29.0		1437.0	21.0
Shanghai	2011	East	2011-2015	0.9612011555628067	0.9587605924321836	0.9974609236406982	2	2.0	2	2.0	2	3.0	True	1	0	0.8407064617474739	75.24388061990406	1.003403856605825		81772.17077181251	11.31169225409254	176632.0	49505.0	58885.0	7.55	8027414.0	113669022.0	2279423.0	1105211.0	308	29.0		1384.0	21.0
Shanghai	2012	East	2011-2015	1.0	1.0	1.0	3	2.5	3	2.222222222222222	3	3.0	True	0	0	0.8178037789548581	77.05162512655309	0.5983001646530267		84781.82513243442	11.34783647254038	183416.0	51722.0	63245.0	4.61	7819648.0	123120190.0	2499875.0	1452146.0	320	29.0		1361.0	21.0
Shanghai	2013	East	2011-2015	0.9945895552058119	0.9943066215928766	0.9997155272630258	3	2.5	3	2.222222222222222	3	3.0	True	0	0	0.7954047012761448	79.63604745046891	0.5939521298997053		90338.69531913132	11.41132116720849	192333.0	54039.0	67939.0	4.73	8724842.0	129613363.0	2652236.0	1469202.0	328	36.0		1342.0	21.0
Shanghai	2014	East	2011-2015	1.0	1.0	1.0	3	3.0	3	2.333333333333333	3	3.0	True	0	0	0.7983567128696354	83.16636984268364	0.5819660049074256		97159.1277497444	11.48410540561332	201735.0	57425.0	71929.0	4.84	9843283.0	140295558.0	2945459.0	1533363.0	332	35.0		1310.0	21.0
Shanghai	2015	East	2011-2015	1.0	1.0	1.0	3	3.0	3	2.111111111111111	2	3.0	True	0	0	0.7869982501723315	86.30256658675843	0.588626758266009		104019.2193833402	11.55233096281265	208444.0	59368.0	75436.0	5.08	11217544.0	145433676.0	3121127.0	1914226.0	338	32.0		1271.0	21.0
Shanghai	2016	East	2016-2020	1.0	1.0	1.0	3	3.0	3	2.333333333333333	3	3.0	True	0	0	0.7781235432703816	89.69462809917354	0.5953533799254588		116440.7024793388	11.66513743081404	217061.0	61762.0	79373.0	5.34	12735609.0	149020321.0	3423374.0	2224095.0	349	32.0		1218.0	21.0
Shanghai	2017	East	2016-2020	1.0	1.0	1.0	3	3.0	3	2.222222222222222	3	3.0	True	0	0	0.7647934809802357	94.18941273779983	0.5913615806805709		126687.3035566584	11.7494771525797	227750.0	64196.0	83939.0	5.57	14341826.0	153462774.0	3678807.0	2495524.0	363	32.0		1187.0	20.0
Shanghai	2018	East	2016-2020	1.0	1.0	1.0	3	2.5	3	2.0	2	3.0	True	0	0	0.7703085051985683	98.2776402640264	0.584059607513905		134817.9455445544	11.81168059578483	238225.0	67791.0	88005.0	5.74	15608171.0	158289871.0	3958120.0	2844773.0	358	32.0		1162.0	20.0
Shanghai	2019	East	2016-2020	1.0	1.0	1.0	3	2.5	3	1.888888888888889	1	1.0	True	0	1	0.7671278600269179	102.410626029654	0.5888060871978219		157147.1169686985	11.9649376963285	248653.0	71247.0	92875.0	6.03	19591874.0	164667058.0	4303669.0	3098022.0	374	32.0		1179.0	19.0
Shanghai	2020	East	2016-2020	0.8124122935766385	0.788212357384884	0.9702122476689583	1	1.0	1	1.111111111111111	1		False	0	0	0.769729596195613						261404.0	74780.0	97151.0	6.12	20014743.0	131632704.0	3585572.0	3461378.0	398	32.0		1169.0	19.0
Yunnan	2001	West	2001-2005	0.8763284990639423	0.858910668288923	0.9801240849822592	2	2.75	3	2.272727272727273	3	2.0	True	0	0					4987.893631910427	8.514768981775122									590			14984.0
Yunnan	2002	West	2001-2005	0.8763284990639423	0.858910668288923	0.9801240849822592	2	2.75	3	2.272727272727273	3	2.0	True	0	0	1.165479200183866	30.72120932379414	0.7015023325695827		5337.687514424188	8.582547788427828	133115.0	40568.0	34808.0	2.1551		30114000.0	1154578.0		573	8.0	1496.0		144.0
Yunnan	2003	West	2001-2005	0.8817098371808633	0.8637851470993612	0.9796705340854382	2	3.0	3	2.454545454545455	3	3.0	True	1	0	1.175610850842988	30.74046987841668	0.6994037529366283	3.13099917725569	5841.530304415394	8.672748079923494	134508.0	41907.0	35647.0	2.15		29885354.0	1201044.0		557	10.0	1490.0	12210.0	151.0
Yunnan	2004	West	2001-2005	0.9946682121765908	0.9945561758535131	0.9998873631209823	3	3.0	3	2.727272727272727	3	3.0	True	0	0	1.15736179529283	30.96194790486976	0.7299282354404265	3.340656851642129	6980.543601359003	8.8508820725748	136697.0	42290.0	36540.0	2.26	890956.6	34037932.0	1420997.0	164271.0	594	9.0	1485.0	13264.0	146.0
Yunnan	2005	West	2001-2005	1.0	1.0	1.0	3	3.0	3	2.636363636363636	3	3.0	True	0	0	1.18475829583432	31.94943820224719	0.7230174081237911	3.361123595505618	7779.168539325843	8.959204739909318	142175.0	45022.0	38001.0	2.31	1000532.3	36896644.0	1565868.0	185889.4	648	9.0	1483.0	13474.0	148.0
Yunnan	2006	West	2006-2010	0.9898124802324852	0.9845164398841942	0.9946494508262342	3	3.0	3	2.636363636363636	3	3.0	True	0	0	1.151241308331451	32.48293553424046	0.7296138606382323	3.349542716930627	8896.140977024314	9.093372863602243	145621.0	45862.0	39837.0	2.37	1161781.7	38327683.0	1707205.0	225961.6	649	9.0	1408.0	13608.0	148.0
Yunnan	2007	West	2006-2010	0.9927395693210861	0.9907598790739278	0.9980058312287158	3	2.75	3	2.181818181818182	2	3.0	True	0	0	1.136184210526316	33.09769605671245	0.8228669437695361	3.198272042534338	10572.70713336287	9.26603116086557	149403.0	46629.0	41040.0	2.7235	1525722.0	43315569.0	2035890.0	280937.0	668	9.0	1397.0	13040.0	148.0
Yunnan	2008	West	2006-2010	0.9911160030287519	0.9779288807117186	0.9866946731999737	3	2.75	3	2.272727272727273	3	2.0	True	0	1	1.12908523958011	33.42703059652212	0.8638218676535471	3.144838212634823	12529.42989214176	9.435835547424956	151859.0	47434.0	42011.0	2.8875	1989433.0	47918848.0	2412699.0	324384.0	692	9.0	1394.0	12893.0	148.0
Yunnan	2009	West	2006-2010	0.9584265616163822	0.9347213168685518	0.9752664985537842	2	2.75	3	1.909090909090909	2	3.0	True	1	0	1.080856482980423	43.05316123386567	0.7293541078070693	3.171516079632466	13497.59352439291	9.510266691084396	196796.0	50075.0	46329.0	3.1401	2358978.3266	52346288.0	2836650.0	426225.0	720	9.0	1383.0	13114.0	147.0
Yunnan	2010	West	2006-2010	0.9818563041613965	0.9410990030318563	0.9584895458156161	3	2.5	3	1.727272727272727	1	3.0	True	0	0	1.064685880829016	45.12843358831711	0.768916561929665	3.167159248956884	15699.27851182197	9.66137003561943	207663.0	52604.0	49408.0	3.47	2906554.0	57102579.0	3316600.0	576218.0	780	9.0	1385.0	13189.0	147.0
Yunnan	2011	West	2011-2015	0.998161709009725	0.986663375498862	0.988480490278203	3	2.5	3	1.727272727272727	1	3.0	True	0	0	1.028194590461627	46.5006046471452	0.8171936749715559	3.169646713310875	19204.28435691457	9.862888676712346	215335.0	53790.0	52315.0	3.8	3471932.0	62327579.0	3747717.0	823399.0	845	10.0	1386.0	13292.0	148.0
Yunnan	2012	West	2011-2015	1.0	1.0	1.0	3	2.75	3	2.272727272727273	3	3.0	True	0	0	0.9318903793926426	50.08821635544108	0.8345276202964506	3.155398154110324	22128.07469414016	10.00460242944748	233361.0	56617.0	60755.0	4.18	3428557.0	70068876.0	4504588.0	880144.0	926	9.0	1384.0	13317.0	147.0
Yunnan	2013	West	2011-2015	0.9701165671116743	0.9683043167294147	0.9981319251276626	3	2.75	3	2.181818181818182	2	3.0	True	0	0	0.8367505627174135	56.65749157171511	0.7907162628845597	3.140869713651687	25247.10877821875	10.13646692431452	265531.0	61338.0	73305.0	4.48	4124088.0	76320193.0	4881392.0	1042782.0	997	16.0	1379.0	13341.0	147.0
Yunnan	2014	West	2011-2015	1.0	1.0	1.0	3	2.75	3	2.363636363636364	3	3.0	True	0	0	0.7517959986960144	59.98430174590056	0.7952080563021625	3.126922505780783	27184.68783809591	10.21040914664103	282760.0	62266.0	82823.0	4.77	4851178.0	83429887.0	5497178.0	1145775.0	1060	18.0	1376.0	13364.0	145.0
Yunnan	2015	West	2011-2015	0.9832951493115356	0.9831662786324186	0.9998689399828655	3	2.5	3	2.0	2	3.0	True	0	0	0.7097386307596647	64.22687586992281	0.7800472827211206	3.104939052680417	28721.51925429162	10.26540192058938	304551.0	66203.0	93278.0	5.01	5475321.0	88151379.0	5753861.0	1545090.0	1101	30.0	1372.0	13351.0	145.0
Yunnan	2016	West	2016-2020	0.9958167047990466	0.9954326373131867	0.9996143190970698	3	2.25	2	2.090909090909091	2	3.0	True	0	0	0.6743672498726007	69.11758541186335	0.7682560043668121	3.10165583735066	30996.47872563404	10.34162888751983	329760.0	71460.0	105966.0	5.31	6373412.0	95716619.0	6376278.0	1732250.0	1187	34.0	1366.0	13432.0	145.0
Yunnan	2017	West	2016-2020	0.9899668646054415	0.989959963882279	0.9999930293392545	3	2.5	3	2.090909090909091	2	3.0	True	0	0	0.6061021064016869	76.89844807832517	0.7438381583687975	3.083220497864806	34113.82147692949	10.43745790305496	369151.0	77892.0	128513.0	5.72	7311983.0	103523811.0	7004662.0	1974810.0	1252	42.0	1355.0	13446.0	145.0
Yunnan	2018	West	2016-2020	1.0	1.0	1.0	3	2.25	2	2.0	2	3.0	True	0	0	0.6007407623862192	80.69772256728778	0.7472329835544039	3.055693581780538	37020.95238095238	10.51923931191631	389770.0	82233.0	136886.0	6.03	8123711.0	108686051.0	7620142.0	2141952.0	1280	47.0	1355.0	13404.0	146.0
Yunnan	2019	West	2016-2020	0.9758744832110801	0.967480727452838	0.99139873426076	3	2.25	2	1.909090909090909	2	2.0	True	0	1	0.5914641457519516	88.36434746809385	0.7265373630827864	3.048785508439687	47805.16673528201	10.77488900333445	429274.0	93724.0	158461.0	6.42	10511277.0	119437046.0	8069027.0	2301918.0	1376	50.0	1361.0	13450.0	147.0
Yunnan	2020	West	2016-2020	0.8622645207593953	0.8622061743577643	0.9999323335238476	2	1.25	1	1.090909090909091	1		False	0	0	0.5788653096578605						458856.0	100245.0	173175.0	6.89	11150808.0	108810331.0	7720726.0	3344814.0	1445	54.0	1372.0	13582.0	147.0
Inner Mongolia	2001	West	2001-2005	0.8520832514051037	0.8451024377430064	0.9918073572616458	2	1.75	1	2.272727272727273	3	2.0	True	0	0					7209.97055111485	8.883220145820562									471			12891.0
Inner Mongolia	2002	West	2001-2005	0.8520832514051037	0.8451024377430064	0.9918073572616458	2	1.75	1	2.272727272727273	3	1.0	True	0	1	1.550069919204475	50.69693148381673	0.5084134137039003		8158.638083228248	9.00683253246337	120608.0	39905.0	25744.0	2.5775		21714000.0	731988.0		451	9.0	1369.0		118.0
Inner Mongolia	2003	West	2001-2005	0.7553461126965443	0.7425117755026321	0.9830086671815994	1	1.625	1	2.545454545454545	3	1.0	True	0	0	1.574982398498005	50.58349897672307	0.510047753159036	4.972243350801182	10036.85477872424	9.21401907511535	120369.0	40266.0	25566.0	2.58		17414491.0	684362.0		450	11.0	1336.0	10496.0	117.0
Inner Mongolia	2004	West	2001-2005	0.8233599136290981	0.82247742872009	0.9989281905829999	1	1.875	2	2.909090909090909	3	1.0	True	0	0	1.555681261077799	50.44169463087248	0.5134641131614179	5.808724832214765	12756.16610738255	9.453770049947213	120253.0	41252.0	26517.0	2.59	483803.4	18296934.0	785065.0	151852.5	472	11.0	1330.0	12518.0	117.0
Inner Mongolia	2005	West	2001-2005	0.8237889541638291	0.8215517684193319	0.9972842731949859	1	1.875	2	2.818181818181818	3	1.0	True	0	0	1.539479520922667	50.42863087806909	0.5334271331902953	5.699542238868082	16250.64502704952	9.695887880942376	121180.0	41646.0	27052.0	2.69	539552.2	19568483.0	850120.0	119322.8	474	11.0	1330.0	12366.0	116.0
Inner Mongolia	2006	West	2006-2010	0.8026683095274271	0.7985701722465267	0.9948943576913941	1	1.75	1	2.818181818181818	3	1.0	True	0	0	1.525886743233941	50.30246141009595	0.5506688782915198	6.003754693366709	20626.82519816437	9.934347701743933	120575.0	42116.0	27601.0	2.77	631316.8	20261349.0	908309.0	194996.4	474	11.0	1325.0	13066.0	113.0
Inner Mongolia	2007	West	2006-2010	0.7280985621859608	0.7164338885725751	0.9839792656939672	1	1.625	1	2.363636363636364	3	1.0	True	0	0	1.358738060002691	52.45530145530145	0.5836588323887282	6.919334719334719	26707.60914760915	10.19270379058916	126155.0	40398.0	29732.0	3.0616	1024457.0	23336249.0	1059846.0	202057.0	527	14.0	1616.0	15025.0	134.0
Inner Mongolia	2008	West	2006-2010	0.7320132679406788	0.7253471116162394	0.9908933941276874	1	1.75	1	2.454545454545455	3	1.0	True	0	0	1.327569217076194	54.34534931413206	0.6123615069182391	5.336139501932693	35199.46307167745	10.46878610782432	131175.0	41764.0	31459.0	3.3279	1210285.0	25310529.0	1235171.0	271099.0	471	14.0	1324.0	11556.0	115.0
Inner Mongolia	2009	West	2006-2010	0.6794078445128651	0.6316536234529904	0.9297119963427646	1	1.375	1	2.0	2	1.0	True	0	0	1.7145196814819	73.36575738934053	0.4845448512355301	6.624911749041109	40214.56853022415	10.601984610205	177697.0	60718.0	35414.0	3.5549	1673070.5141	26877682.0	1394640.0	367873.1	469	13.0	1327.0	14719.0	116.0
Inner Mongolia	2010	West	2006-2010	0.6680902477968239	0.6235672831051428	0.9333578587047101	1	1.25	1	1.909090909090909	2	1.0	True	0	0	1.246660218033516	68.31383460725692	0.5577201194903012	6.403663554081407	47213.41734775958	10.76243339702013	168884.0	47686.0	38251.0	3.81	1897852.0	28274251.0	1566913.0	516482.0	467	16.0	1331.0	14500.0	117.0
Inner Mongolia	2011	West	2011-2015	0.6581556598177668	0.5935221580321407	0.9017960252692773	1	1.375	1	1.909090909090909	2	1.0	True	0	0	1.137572363157151	70.60696052318764	0.5778467122458996	6.34884817323539	57862.84457088056	10.96583074031649	175226.0	48340.0	42494.0	4.08	2421433.0	31379522.0	1781270.0	662750.0	488	14.0	1323.0	14433.0	117.0
Inner Mongolia	2012	West	2011-2015	0.6689535557432065	0.666587635832699	0.9964632523585603	1	1.75	1	2.454545454545455	3	1.0	True	0	0	1.071107880446402	73.84983031106292	0.6025741672331747	6.164226760648232	63781.2671446067	11.06321480779546	183875.0	50100.0	46774.0	4.45	2307011.0	34944390.0	2079361.0	821888.0	519	16.0	1326.0	14022.0	117.0
Inner Mongolia	2013	West	2011-2015	0.6609741510944886	0.6574359010438098	0.994646916154255	1	1.75	1	2.363636363636364	3	1.0	True	0	0	1.002712097482715	78.45580374838346	0.6130840256797582	6.148678136298301	67730.7622086711	11.12329574578022	195952.0	52500.0	52358.0	4.81	2672348.0	38621815.0	2314604.0	876560.0	566	19.0	1329.0	14028.0	116.0
Inner Mongolia	2014	West	2011-2015	0.6614302269053192	0.6533722929749266	0.9878174089985368	1	1.75	1	2.545454545454545	3	1.0	True	0	0	0.9277365442589426	81.04367197511988	0.6354598544820417	6.055149891608545	70944.25844674846	11.16964975537778	202999.0	52624.0	56723.0	5.15	3055440.0	42152501.0	2483632.0	962399.0	639	17.0	1332.0	13835.0	117.0
Inner Mongolia	2015	West	2011-2015	0.6378703970776157	0.6302955040223522	0.9881247145345392	1	1.375	1	2.181818181818182	2	1.0	True	0	0	0.8961011384610359	84.62589206066012	0.6298308792041374	5.959682044093285	71012.44424620875	11.17061041173863	212499.0	54862.0	61223.0	5.33	3409382.0	44058120.0	2491859.0	1134893.0	702	19.0	1320.0	13645.0	114.0
Inner Mongolia	2016	West	2016-2020	0.6621313954994708	0.6528891469271774	0.9860416699236537	1	1.875	2	2.272727272727273	3	1.0	True	0	0	0.8577921589284371	87.73412698412699	0.6303134470125289	5.933730158730159	71936.90476190437	11.18354469105161	221090.0	56996.0	66445.0	5.53	3866811.0	47614428.0	2739018.0	1227738.0	720	23.0	1321.0	13632.0	113.0
Inner Mongolia	2017	West	2016-2020	0.6834144118814675	0.6758179832696849	0.9888845940622334	1	1.875	2	2.272727272727273	3	1.0	True	0	0	0.8412740377925584	92.15579280347963	0.6445606748418877	5.906682483194938	63646.54013444049	11.06110024484026	233062.0	60459.0	71866.0	5.94	4275257.0	49946625.0	3032828.0	1451586.0	775	24.0	1313.0	13625.0	113.0
Inner Mongolia	2018	West	2016-2020	0.7118043665031508	0.7057842228143135	0.9915424181528807	1	1.75	1	2.181818181818182	2	1.0	True	0	0	0.827762150847125	95.27387529597473	0.65810275697528	5.856353591160221	68228.96606156275	11.13062447597287	241424.0	63270.0	76435.0	6.27	4735220.0	52619704.0	3315664.0	1456154.0	818	33.0	1301.0	13539.0	114.0
Inner Mongolia	2019	West	2016-2020	0.6755383923176799	0.6689392518125461	0.9902312872515017	1	1.5	1	2.090909090909091	2	1.0	True	0	0	0.822898276848099	98.13779527559055	0.6460304087936776	5.744881889763779	67765.86614173229	11.12381389791838	249270.0	66189.0	80434.0	6.34	5976629.0	55680034.0	3222214.0	1534368.0	794	39.0	1271.0	13321.0	114.0
Inner Mongolia	2020	West	2016-2020	0.5495585562381275	0.5405654252968517	0.9836357184522134	1	1.0	1	1.181818181818182	1		False	0	0	0.8229809570605083						254843.0	68672.0	83443.0	6.74	5919724.0	49105880.0	2607646.0	2136353.0	777	41.0	1257.0	13030.0	114.0
Beijing	2001	East	2001-2005	0.7405650536320529	0.732378113796662	0.9889450092260785	1	2.0	2	1.888888888888889	1	1.0	True	0	0					26829.5010845987	10.19725734781623									458			3615.0
Beijing	2002	East	2001-2005	0.7405650536320529	0.732378113796662	0.9889450092260785	1	2.0	2	1.888888888888889	1	1.0	True	0	0	1.123893349804406	101.1349262122277	0.6235630198380988		30431.48278285305	10.3232329693691	143915.0	43670.0	38856.0	6.3064		55282000.0	843337.0		461	35.0	184.0		19.0
Beijing	2003	East	2001-2005	0.6085866823357987	0.5986583758065073	0.9836862901909291	1	1.5	1	1.888888888888889	1	1.0	True	0	0	1.112551724137931	101.7515792364735	0.6034304377458819	1.601895083768196	34494.43834111508	10.44855338252021	148191.0	44363.0	39875.0	6.14		46145872.0	765123.0		458	39.0	185.0	2148.0	19.0
Beijing	2004	East	2001-2005	0.7167712939719731	0.7049162975947005	0.9834605592090911	1	2.0	2	2.111111111111111	2	1.0	True	0	0	1.100223789012681	102.7240455458808	0.6142670848357208	1.709979906229069	40591.29269926323	10.61130885705341	153367.0	45722.0	41557.0	6.31	2732744.3	56191348.0	984143.0	357297.4	503	37.0	152.0	2401.0	19.0
Beijing	2005	East	2001-2005	0.7413179750110446	0.7314011303408354	0.9866226841861464	1	2.0	2	2.222222222222222	3	1.0	True	0	0	1.101615497587244	102.0604681404421	0.6280590435054054	1.864759427828349	45315.47464239272	10.72140385672273	156969.0	47256.0	42897.0	6.41	3202116.1	61666455.0	1093632.0	368348.1	516	37.0	150.0	2718.0	18.0
Beijing	2006	East	2006-2010	0.7250349073615378	0.7230696590073061	0.9972894431229755	1	2.0	2	2.333333333333333	3	1.0	True	0	0	1.079260411418056	105.1714104996837	0.621841997642474	1.849462365591398	51345.85705249842	10.84633953152733	166276.0	49265.0	45647.0	6.54	4152552.6	67745638.0	1207938.0	532476.4	541	37.0	162.0	2762.0	18.0
Beijing	2007	East	2006-2010	0.7080309512687075	0.7023655909148173	0.991998428396755	1	2.0	2	2.111111111111111	2	1.0	True	0	0	1.01305073103719	112.094304960196	0.6155798907402349	1.827311696264544	60298.89773423148	11.00706910285055	183050.0	51620.0	50955.0	6.9003	4342890.0	71876654.0	1328893.0	770244.0	535	37.0	150.0	2834.0	18.0
Beijing	2008	East	2006-2010	0.7073877073203281	0.7054843260367121	0.9973092813687331	1	2.0	2	2.222222222222222	3	1.0	True	0	0	0.9944776307953295	114.6353982300885	0.6098727014466797	1.915044247787611	65575.22123893806	11.09095317855993	194307.0	55105.0	55411.0	6.9913	5262777.0	79531958.0	1444103.0	1000036.0	529	37.0	123.0	3123.0	19.0
Beijing	2009	East	2006-2010	0.6654476132683256	0.6651980215016488	0.999624926498044	1	2.0	2	2.0	2	1.0	True	0	0	0.9511254436143837	120.6347578347578	0.5983101495413623	1.84045584045584	69248.03418803419	11.14545003647026	211714.0	58693.0	61709.0	7.2177	6077930.6996	83146102.0	1569345.0	1152440.3	522	37.0	116.0	3114.0	19.0
Beijing	2010	East	2006-2010	0.6867514433318801	0.684951773661072	0.9973794453753504	1	1.5	1	1.777777777777778	1	1.0	True	0	0	0.9183152141626567	113.9640144757633	0.6449404256080434		71938.32509302207	11.18356443498	223586.0	61832.0	67332.0	7.35	7105891.0	93376029.0	1708495.0	1213893.0	544	37.0		2972.0	19.0
Beijing	2011	East	2011-2015	0.7042332207470753	0.6937199655231051	0.9850713443867113	1	2.5	3	2.111111111111111	2	1.0	True	0	0	0.8987392188100862	116.7403150698504	0.633885560063144		80510.8986426236	11.29614784110757	235652.0	65439.0	72812.0	7.4	8648172.0	104340626.0	1878819.0	1606562.0	550	37.0		2968.0	19.0
Beijing	2012	East	2011-2015	0.782403522038582	0.7740482065280032	0.989320963831031	1	3.0	3	2.444444444444445	3	1.0	True	0	0	0.8777378228179143	122.3428212438989	0.3956096443412175		86403.13149374185	11.36677919827588	253164.0	69810.0	79534.0	4.84	8661153.0	120552359.0	2110439.0	1905293.0	573	37.0		2957.0	19.0
Beijing	2013	East	2011-2015	0.8166086212092286	0.8126665088988902	0.9951725805876248	1	3.0	3	2.444444444444445	3	1.0	True	0	0	0.8642091584305964	124.4306790240212	0.3954008801197814		93629.70493663705	11.44710297255167	263146.0	72489.0	83879.0	4.92	10167000.0	132793370.0	2325844.0	2056086.0	596	44.0		2888.0	19.0
Beijing	2014	East	2011-2015	0.8289061317013514	0.828782258896908	0.9998505587065822	1	3.0	3	2.555555555555555	3	1.0	True	0	0	0.8509515414519483	127.3638222717977	0.4004276810346086		99139.38464398588	11.50428206461548	274036.0	75299.0	88488.0	5.1	11628907.0	142353654.0	2557249.0	2254394.0	608	45.0		2802.0	19.0
Beijing	2015	East	2011-2015	0.80872723541679	0.8007616718143864	0.9901504941919034	1	2.0	2	2.333333333333333	3	1.0	True	0	0	0.8497664489675142	133.2430315595485	0.3857612619465844		106033.5867311679	11.57151117886037	289204.0	80410.0	94626.0	5.14	13039505.0	145857150.0	2648160.0	2488813.0	631	53.0		2768.0	19.0
Beijing	2016	East	2016-2020	0.8225394594781568	0.821275194928632	0.9984629739826381	1	2.5	3	2.555555555555555	3	1.0	True	0	0	0.8592402275646908	137.8094799815923	0.3911196820944366		118127.6115968707	11.67952077330823	299460.0	84276.0	98082.0	5.39	14864287.0	155261018.0	2965602.0	2668862.0	638	54.0		2729.0	20.0
Beijing	2017	East	2016-2020	0.7464905264651515	0.7356687503416762	0.985503129993197	1	2.5	3	2.444444444444445	3	1.0	True	0	0	0.8596062208217748	145.22412125121	0.3828565084158617		129059.4739024284	11.76802861510176	315238.0	88934.0	103459.0	5.56	16765094.0	146027148.0	3141585.0	3346354.0	656	55.0		2696.0	20.0
Beijing	2018	East	2016-2020	0.7446079019717565	0.7392826674409669	0.99284827018799	1	2.0	2	2.222222222222222	3	1.0	True	0	0	0.8717850788534807	151.3936861652739	0.3791439488258276		140761.2813370473	11.85482069438533	326102.0	93587.0	107351.0	5.74	18833554.0	148828143.0	3392106.0	3963194.0	648	55.0		2493.0	20.0
Beijing	2019	East	2016-2020	0.7471452171473106	0.7396217877479161	0.9899304322282623	1	2.0	2	2.111111111111111	2	1.0	True	0	0	0.8637752304358044	159.316155988858	0.3722158599166003		164212.0705663876	12.00891398466519	343167.0	99240.0	114891.0	5.93	24663422.0	156176986.0	3701610.0	4629226.0	664	58.0		2449.0	19.0
Beijing	2020	East	2016-2020	0.5518081852161865	0.5011473888150323	0.908191292267065	1	1.0	1	1.111111111111111	1		False	0	0	0.8568557959709693						348066.0	101061.0	117944.0	5.8	22492724.0	107863286.0	2455126.0	5159865.0	651	55.0		2472.0	18.0
Jilin	2001	Northeast	2001-2005	0.7226181142810317	0.7195536253163167	0.9957591860705512	1	1.333333333333333	1	1.0	1	1.0	True	0	0					7879.412857673728	8.972008669628387									578			10619.0
Jilin	2002	Northeast	2001-2005	0.7226181142810317	0.7195536253163167	0.9957591860705512	1	1.333333333333333	1	1.0	1	1.0	True	0	0	1.188016633703535	59.41126343090033	0.5064191242960755		8701.519081141163	9.071252896428362	160351.0	46853.0	39438.0	3.0087		30190000.0	1000127.0		596	21.0	824.0		73.0
Jilin	2003	Northeast	2001-2005	0.6757981916538582	0.6674186826417224	0.9876005749710148	1	1.0	1	1.0	1	1.0	True	0	0	1.186695278969957	59.69523245922255	0.5092533984312073	3.598402189592041	9846.062802825758	9.194826938809458	161398.0	47558.0	40076.0	3.04		27346160.0	973732.0		595	15.0	824.0	8905.0	72.0
Jilin	2004	Northeast	2001-2005	0.7005542419032771	0.6964057256597865	0.9940782369224975	1	1.0	1	1.0	1	1.0	True	0	0	1.23721741769079	59.6186784791436	0.5099073105190487	3.545957918050942	11524.58471760797	9.352237834036286	161507.0	48927.0	39546.0	3.04	938175.2	26756299.0	1084145.0	135241.1	594	19.0	818.0	8788.0	70.0
Jilin	2005	Northeast	2001-2005	0.7926722415796218	0.786196821375093	0.9918308982390694	1	1.0	1	1.0	1	1.0	True	0	0	1.22984813834571	57.81332842415316	0.532749122728807	3.586524300441826	13329.41826215022	9.497728770971401	157021.0	47862.0	38917.0	3.08	824961.1	27213215.0	1152439.0	132588.7	563	18.0	801.0	8940.0	71.0
Jilin	2006	Northeast	2006-2010	0.8122067737858737	0.8051846114000327	0.9913542183930465	1	1.0	1	1.0	1	1.0	True	0	0	1.242680110263988	59.28681601175175	0.5380622901671229	3.442159383033419	15700.03672420125	9.661418330454762	161438.0	50039.0	40267.0	3.19	908049.3	29145884.0	1272632.0	165886.2	590	19.0	779.0	8594.0	72.0
Jilin	2007	Northeast	2006-2010	0.7311136597563765	0.7303575755262525	0.9989658458434821	1	1.0	1	1.0	1	1.0	True	0	0	1.219007755755263	58.87326007326007	0.5945653418282273	3.522344322344322	19357.83882783883	9.870852723805937	160724.0	49510.0	40615.0	3.5004	1407477.0	30979004.0	1498332.0	352663.0	584	21.0	791.0	8825.0	72.0
Jilin	2008	Northeast	2006-2010	0.7046199053923193	0.6993407243531912	0.992507760568886	1	1.0	1	1.0	1	1.0	True	0	0	1.228948521891589	59.3646671543526	0.6172863717861037	3.539868324798829	23504.38917337235	10.06494245602727	162303.0	50468.0	41066.0	3.6645	1745744.0	32544201.0	1641042.0	298685.0	568	20.0	790.0	8888.0	70.0
Jilin	2009	Northeast	2006-2010	0.6914914763774425	0.6836203177194246	0.9886171284435016	1	1.0	1	1.0	1	1.0	True	0	0	1.241404518228552	65.98711467211768	0.602526723551376	3.564819039623296	26569.14456753846	10.18750584280985	180775.0	52643.0	42406.0	3.9759	2054827.1003	35636604.0	1800584.0	433659.6	560	21.0	788.0	8978.0	70.0
Jilin	2010	Northeast	2006-2010	0.6694381460381943	0.6447598902433058	0.963135868577348	1	1.0	1	1.0	1	1.0	True	0	0	1.189903005941978	68.12271788476387	0.6194702928821095	3.870236609809626	31557.46513118882	10.35956545269695	187106.0	54469.0	45776.0	4.22	2394275.0	35533691.0	1994079.0	519940.0	568	21.0	768.0	9862.0	70.0
Jilin	2011	Northeast	2011-2015	0.6844600807690365	0.6505144185588468	0.9504051979597562	1	1.0	1	1.0	1	1.0	True	0	0	1.097104593433184	70.17505573923133	0.6341284596247538	4.502056804914509	38440.35629462321	10.55686313189203	192940.0	52593.0	47938.0	4.45	2843664.0	38087139.0	2253575.0	593812.0	560	22.0	766.0	11612.0	70.0
Jilin	2012	Northeast	2011-2015	0.7246097906950435	0.7242350929980531	0.9994828972754688	1	1.0	1	1.0	1	1.0	True	0	0	1.058342324668955	71.40597731239092	0.6498055449476821	4.452443280977312	43409.10413030832	10.67842447067705	196395.0	53949.0	50975.0	4.64	2684764.0	42251478.0	2572385.0	716872.0	576	25.0	771.0	11475.0	69.0
Jilin	2013	Northeast	2011-2015	0.7209546453122602	0.7127522580032444	0.9886228802847048	1	1.0	1	1.0	1	1.0	True	0	0	1.032912833159442	72.76031519874384	0.6651977780441994	4.471373324416271	47419.38297810473	10.76678634768541	200184.0	54450.0	52715.0	4.84	3059860.0	44632156.0	2710566.0	822348.0	576	27.0	775.0	11527.0	68.0
Jilin	2014	Northeast	2011-2015	0.7630733366863188	0.7540676124556962	0.9881980881814972	1	1.0	1	1.0	1	1.0	True	0	0	0.9642017655354935	74.87774217222912	0.6837813015546456	4.359136456448601	50149.83396188026	10.8227704825547	206092.0	55377.0	57433.0	5.12	3558636.0	48089015.0	3001124.0	919365.0	582	27.0	773.0	11225.0	68.0
Jilin	2015	Northeast	2011-2015	0.7522966033279296	0.7435692716105582	0.9883990813214305	1	1.0	1	1.0	1	1.0	True	0	0	0.9729079859681483	77.79444452515509	0.6748553874309617	3.996629523629654	51076.99068760624	10.84108939469929	214193.0	59074.0	60719.0	5.25	3864577.0	48254958.0	3098939.0	1136751.0	616	28.0	775.0	10229.0	70.0
Jilin	2016	Northeast	2016-2020	0.7712527043807568	0.7635403746645639	0.9900002558533845	1	1.333333333333333	1	1.5	1	1.0	True	0	0	0.9318620815525711	81.68679107208196	0.6769760358342666	4.005122575923894	54068.05708013172	10.89799884831323	223250.0	61269.0	65749.0	5.53	4325214.0	50706766.0	3344690.0	1222231.0	662	29.0	774.0	10172.0	71.0
Jilin	2017	Northeast	2016-2020	0.7890660241593282	0.7797902173182426	0.9882445745259808	1	1.666666666666667	1	2.0	2	1.0	True	0	0	0.9204902530194046	82.56974604343026	0.6854810958269071	4.007361059992639	55003.79094589621	10.91515738812832	224342.0	61810.0	67149.0	5.66	4803724.0	51750278.0	3458027.0	1360988.0	654	30.0	780.0	10108.0	70.0
Jilin	2018	Northeast	2016-2020	0.7767345174133052	0.7705332367250296	0.9920162159022786	1	1.666666666666667	1	2.0	2	1.0	True	0	0	0.8831075143295603	89.48261834319527	0.6906369208260835	3.94896449704142	55749.33431952663	10.92862074879416	241961.0	67329.0	76241.0	6.18	5313030.0	54613895.0	3699690.0	1410878.0	780	31.0	777.0	9901.0	70.0
Jilin	2019	Northeast	2016-2020	0.7822622624177097	0.7698297945372681	0.9841070335643994	1	1.333333333333333	1	1.5	1	1.0	True	0	0	0.8592826073252222	91.55258268301746	0.6914059455773477	3.855815681902639	43577.92642140469	10.68230602639837	246368.0	68154.0	79315.0	6.33	6920868.0	57894955.0	3791286.0	1345971.0	797	30.0	761.0	9615.0	70.0
Jilin	2020	Northeast	2016-2020	0.5562766000772159	0.5450979076632912	0.9799044352892554	1	1.0	1	1.0	1		False	0	0	0.7725110039823936						272940.0	73713.0	95420.0	7.19	6811002.0	48432780.0	2902986.0	1979414.0	812	30.0	760.0	9638.0	70.0
Sichuan	2001	West	2001-2005	0.9625072999259	0.954762811579545	0.991953839366256	2	2.285714285714286	2	2.272727272727273	3	2.0	True	0	0					4969.318287037037	8.511037944096506									888			49766.0
Sichuan	2002	West	2001-2005	0.9625072999259	0.954762811579545	0.991953839366256	2	2.285714285714286	2	2.272727272727273	3	3.0	True	1	0	1.446709716073628	33.73135016718552	0.6120419104979626		5447.957338867738	8.602996017194382	292552.0	86927.0	60086.0	2.0645		64736000.0	2191510.0		1162	18.0	6261.0		204.0
Sichuan	2003	West	2001-2005	0.983586925311624	0.9787836320678986	0.995116554398887	3	2.428571428571428	3	2.363636363636364	3	3.0	True	0	0	1.447221568561536	33.13640752149326	0.6246905306971905	5.716173969012919	6129.706680152637	8.72090217789188	288300.0	86101.0	59494.0	2.07		65142940.0	2328427.0		1157	26.0	6032.0	43701.0	198.0
Sichuan	2004	West	2001-2005	1.0	1.0	1.0	3	2.857142857142857	3	2.727272727272727	3	3.0	True	0	0	1.393356442312431	32.30338108882522	0.653182400380348	5.92458452722063	7311.896848137536	8.897258005832281	281847.0	84815.0	60871.0	2.11	1639114.9	65595496.0	2573587.0	209960.1	1144	24.0	5353.0	46339.0	196.0
Sichuan	2005	West	2001-2005	1.0	0.9932368577170458	0.9932368577170458	3	2.714285714285714	3	2.636363636363636	3	3.0	True	0	0	1.408012281360749	34.15927910375061	0.6235494588543968	6.542620555284949	8993.058938139307	9.104208329672568	280516.0	86214.0	61231.0	2.13	1891000.0	68014447.0	2734362.0	225201.9	1149	24.0	5163.0	48565.0	197.0
Sichuan	2006	West	2006-2010	0.9995055607520743	0.973714974465179	0.9741966555268694	3	2.714285714285714	3	2.636363636363636	3	3.0	True	0	0	1.379962341126628	34.98408617945893	0.6259989152684711	6.884686008079324	10638.07075529441	9.27219442646405	285785.0	87945.0	63730.0	2.19	2111036.8	69172214.0	2938905.0	253327.3	1178	23.0	4994.0	51247.0	202.0
Sichuan	2007	West	2006-2010	0.9761337267192645	0.9307949615114459	0.9535527111021972	3	2.428571428571428	3	2.181818181818182	2	3.0	True	0	0	1.245058266172947	38.31229235880399	0.6351486298994102	6.839178048480374	12996.66543620032	9.472448098632995	311364.0	91457.0	73456.0	2.4334	3332013.0	78681972.0	3609001.0	499275.0	1176	28.0	4834.0	50748.0	202.0
Sichuan	2008	West	2006-2010	0.9855855227654292	0.9585037551786605	0.9725221536221629	3	2.428571428571428	3	2.272727272727273	3	3.0	True	0	0	1.238522569711909	39.87773408699926	0.6861723873353363	6.745269107888916	15484.43106414352	9.647590350637307	324525.0	96471.0	77892.0	2.7363	3622859.0	84065044.0	4087904.0	522389.0	1144	28.0	4804.0	50089.0	201.0
Sichuan	2009	West	2006-2010	0.9765525017086172	0.9567861488909072	0.9797590474827252	3	1.857142857142857	1	1.818181818181818	1	2.0	True	0	1	1.196634636479312	53.48320097739768	0.5714691611842105	6.891142333536957	17289.28527794746	9.757842240515087	437760.0	109090.0	91164.0	3.0564	4621614.5193	95366795.0	4944218.0	699410.8	1187	35.0	4734.0	51670.0	202.0
Sichuan	2010	West	2006-2010	0.9408178739298635	0.9104638885637981	0.9677365979036149	2	1.857142857142857	1	1.818181818181818	1	2.0	True	0	0	1.098459279598802	58.06471661620003	0.5769424523576081	7.131954077852856	21361.90291513154	9.969364376893106	467126.0	115213.0	104886.0	3.35	5590445.0	98207483.0	5557053.0	837880.0	1261	37.0	4671.0	52705.0	203.0
Sichuan	2011	West	2011-2015	0.9400835880287604	0.9142452287808358	0.9725148278547183	2	1.857142857142857	1	1.818181818181818	1	3.0	True	1	0	1.009771906387611	62.82136645962733	0.5873797734679027	7.283602484472049	26120.09937888199	10.17046038808765	505712.0	122451.0	121266.0	3.69	7067821.0	110475915.0	6461898.0	1205198.0	1387	41.0	4618.0	54015.0	198.0
Sichuan	2012	West	2011-2015	0.9988557466804276	0.9805766211298251	0.981699934538745	3	2.285714285714286	2	2.272727272727273	3	3.0	True	0	0	0.9270080823975395	67.98036205145985	0.7104993051292933	7.331046779425968	29559.44627423776	10.29415864262139	549023.0	129605.0	139810.0	4.83	7715718.0	128177968.0	8133268.0	1396283.0	1542	53.0	4606.0	54601.0	200.0
Sichuan	2013	West	2011-2015	0.9882183721732822	0.9681470326529714	0.9796893681745968	3	2.142857142857143	2	2.181818181818182	2	3.0	True	0	0	0.8777964999968446	73.51683730109782	0.7154823565732271	7.371284075490317	32554.66880473665	10.39067607221226	596001.0	139093.0	158457.0	5.26	9098821.0	138628939.0	9013947.0	1674017.0	1716	55.0	4594.0	55165.0	202.0
Sichuan	2014	West	2011-2015	0.9924923115767614	0.969490725413906	0.9768244187944257	3	2.428571428571428	3	2.363636363636364	3	2.0	True	0	1	0.8262762078395625	77.01751799710081	0.7335993351814692	7.439129259723349	35056.46052922533	10.46471519870769	626938.0	145028.0	175520.0	5.65	10407391.0	152745099.0	9845845.0	1837686.0	1814	62.0	4575.0	55981.0	202.0
Sichuan	2015	West	2011-2015	0.9633277131866731	0.9474799792369714	0.9835489691277772	2	2.285714285714286	2	2.090909090909091	2	3.0	True	1	0	0.7805584411496207	78.80814236957582	0.7562670329228418	7.359580692345197	36632.25255972696	10.50868434882416	646542.0	148776.0	190602.0	5.96	11956232.0	160082045.0	10395523.0	2278257.0	1942	63.0	4509.0	55869.0	202.0
Sichuan	2016	West	2016-2020	0.9689453698920611	0.9524298171152604	0.9829551249327498	3	2.142857142857143	2	2.090909090909091	2	3.0	True	0	0	0.7397716162652372	81.14790607601066	0.7738955080513809	7.316388283708545	39862.67247639797	10.59319563809222	670444.0	153601.0	207633.0	6.28	13568261.0	172193021.0	11214137.0	2566683.0	2066	67.0	4490.0	55958.0	202.0
Sichuan	2017	West	2016-2020	1.0	0.9718188273136417	0.9718188273136414	3	2.142857142857143	2	2.090909090909091	2	3.0	True	0	0	0.7119248472968479	85.50939532642735	0.7940647894982246	7.309323054685618	44543.74849433872	10.70422709744833	709899.0	162709.0	228548.0	6.79	15339690.0	186284558.0	12434457.0	2768385.0	2219	68.0	4466.0	56216.0	203.0
Sichuan	2018	West	2016-2020	0.9836330096387939	0.9476805844651984	0.9634493507016425	3	2.0	2	2.0	2	3.0	True	0	0	0.6926943889477558	89.47632178395875	0.8024469330932225	7.247572233545139	48768.88862246721	10.79484786030557	746322.0	171277.0	247262.0	7.18	16807697.0	198632765.0	12816410.0	3130638.0	2344	75.0	4433.0	56019.0	201.0
Sichuan	2019	West	2016-2020	0.9980520121551907	0.9664166954545952	0.9683029378075374	3	1.857142857142857	1	1.909090909090909	2	1.0	True	0	1	0.6836570625958713	94.73444776119402	0.795909004400045	7.186626865671641	55660.68059701493	10.92702926276321	793401.0	184960.0	270545.0	7.54	22283247.0	222435760.0	13933195.0	3544106.0	2417	88.0	4416.0	55772.0	201.0
Sichuan	2020	West	2016-2020	0.84651885214531	0.8316741047865113	0.9824637722820017	1	1.285714285714286	1	1.181818181818182	1		False	0	0	0.6834472213766632						824459.0	195334.0	285807.0	7.77	23171834.0	199847998.0	12456301.0	5196059.0	2435	105.0	4283.0	54202.0	202.0
Tianjin	2001	East	2001-2005	0.6928489856641129	0.6914456613389661	0.9979745596021885	1	2.0	2	1.888888888888889	1	1.0	True	0	0					19114.4422310757	9.858199466059249									265			3643.0
Tianjin	2002	East	2001-2005	0.6928489856641129	0.6914456613389661	0.9979745596021885	1	2.0	2	1.888888888888889	1	1.0	True	0	0	1.185310963556186	77.56901688182721	0.5313074943670626		21358.09334657398	9.969186026289126	78112.0	23385.0	19729.0	4.1213		22756000.0	458332.0		265	29.0	208.0		21.0
Tianjin	2003	East	2001-2005	0.6769047866665345	0.6759400775712174	0.9985748230558866	1	1.5	1	1.888888888888889	1	1.0	True	0	0	1.156725920643814	77.41125284287551	0.5270551567330045	2.440423217640661	25492.23771383368	10.14612928142733	78286.0	22710.0	19633.0	4.08		22256393.0	450050.0		273	29.0	202.0	2266.0	22.0
Tianjin	2004	East	2001-2005	0.7500748354933565	0.747456176480815	0.9965088030038775	1	2.0	2	2.111111111111111	2	1.0	True	0	0	1.138524380903753	75.73046875	0.5479960798473203	2.3837890625	30380.56640625	10.32155842002633	77548.0	22298.0	19585.0	4.15	869982.0	24549117.0	522019.0	82928.8	278	25.0	189.0	2252.0	23.0
Tianjin	2005	East	2001-2005	0.7570626827582743	0.749884880647412	0.9905188800421244	1	2.0	2	2.222222222222222	3	1.0	True	0	0	1.130113230643681	74.38159156279961	0.5619670018045888	2.402684563758389	37446.21284755513	10.53066085826588	77580.0	22157.0	19606.0	4.18	1023355.6	26874494.0	571050.0	89414.4	271	24.0	184.0	2322.0	23.0
Tianjin	2006	East	2006-2010	0.7010050512665822	0.6888550283475974	0.982667709887351	1	2.0	2	2.333333333333333	3	1.0	True	0	0	1.128735632183908	73.14511627906977	0.5605295621319836	2.384186046511628	41513.86046511628	10.63378263756874	78631.0	22586.0	20010.0	4.1	1102530.4	24776755.0	589896.0	105317.3	218	21.0	183.0	2380.0	23.0
Tianjin	2007	East	2006-2010	0.7151025910783531	0.7005262122110366	0.9796163808533602	1	2.0	2	2.111111111111111	2	1.0	True	0	0	1.11348182883939	73.15695067264573	0.6285663847002574	1.859192825112108	47109.95515695067	10.760239619814	81570.0	23745.0	21325.0	4.5984	1615715.0	28536463.0	666217.0	216351.0	230	21.0	180.0	1893.0	23.0
Tianjin	2008	East	2006-2010	0.7598314935182157	0.7534001028490964	0.9915357671747189	1	2.0	2	2.222222222222222	3	1.0	True	0	0	1.07966695482051	73.03231292517006	0.6472477470134831	1.558673469387755	57134.43877551021	10.95316234475337	85886.0	23730.0	21979.0	4.727	1795050.0	31742320.0	771921.0	242960.0	247	22.0	180.0	1653.0	23.0
Tianjin	2009	East	2006-2010	0.7796804108943598	0.7783380406737489	0.9982783071090999	1	2.0	2	2.0	2	1.0	True	0	0	1.104075533803976	76.02103960396039	0.6193943182743183	1.463164408546118	61244.87037519542	11.02263537592343	93366.0	25492.0	23089.0	4.7087	2214696.539	36112928.0	854596.0	312214.1	255	22.0	181.0	1616.0	23.0
Tianjin	2010	East	2006-2010	0.8418516701439258	0.8416437771179608	0.9997530526655254	1	1.5	1	1.777777777777778	1	2.0	True	1	0	1.095499814041903	74.44989186401804	0.6621903506595542	1.550847001054422	70996.15944092536	11.17038106217907	96732.0	26510.0	24199.0	4.93	2637319.0	43334154.0	933063.0	387621.0	277	22.0	160.0	1855.0	23.0
Tianjin	2011	East	2011-2015	0.9131273152741592	0.9127849417126677	0.9996250538607655	2	2.0	2	2.0	2	3.0	True	1	0	1.061671960951422	73.92546125461254	0.6682406732621871	1.712915129151291	83448.56088560885	11.33198568371191	100169.0	27406.0	25814.0	4.94	3166917.0	52164779.0	1040010.0	491375.0	296	22.0	164.0	2157.0	23.0
Tianjin	2012	East	2011-2015	0.9715262602922621	0.9701940998624609	0.9986287962721662	3	2.0	2	2.222222222222222	3	3.0	True	0	0	1.020962311284892	73.73668754201607	0.513991084538536	1.639599476347168	91242.11867105404	11.4212718969864	104201.0	28200.0	27621.0	3.79	3018237.0	57457523.0	1170594.0	586929.0	304	22.0	160.0	2157.0	23.0
Tianjin	2013	East	2011-2015	0.9698345882112147	0.9692421149227688	0.9993890986198598	3	2.0	2	2.222222222222222	3	3.0	True	0	0	0.9981154299175501	72.35856297674924	0.5417465243553278	1.626805958389088	98097.48609233736	11.49371701925505	106527.0	29659.0	29715.0	3.92	3466153.0	63054440.0	1232344.0	541701.0	333	23.0	148.0	2247.0	23.0
Tianjin	2014	East	2011-2015	1.0	1.0	1.0	3	2.0	2	2.333333333333333	3	2.0	True	0	1	0.9819488868480223	73.62293233826254	0.5446672487284189	1.646877328076687	103684.2452251765	11.54910545620674	111672.0	31007.0	31577.0	4.01	3885210.0	70202459.0	1374437.0	672087.0	373	29.0	148.0	2350.0	22.0
Tianjin	2015	East	2011-2015	0.964234452162511	0.9609108852444669	0.996553154774142	2	1.5	1	2.222222222222222	3	2.0	True	0	0	0.9919831972547628	76.35088399754355	0.5396139224966346	1.668444358253337	106908.3680791228	11.57972737345481	118111.0	33533.0	33804.0	4.12	4376539.0	71512648.0	1401922.0	763386.0	402	31.0	144.0	2437.0	21.0
Tianjin	2016	East	2016-2020	0.9585623526309356	0.9557082043153777	0.9970224698396258	2	2.0	2	2.444444444444445	3	2.0	True	0	0	0.9819053424961206	78.46222791293214	0.536563912596485	1.711267605633803	114503.1370038412	11.64835749901459	122558.0	35435.0	36088.0	4.21	4784596.0	73848482.0	1520822.0	876568.0	421	31.0	145.0	2528.0	21.0
Tianjin	2017	East	2016-2020	0.8857081571720514	0.8760005356972004	0.9890397063680139	2	2.0	2	2.333333333333333	3	2.0	True	0	0	1.011516817170527	83.20745022479127	0.5275969865847445	1.723185613359024	119134.1682723179	11.68800560145619	129554.0	38645.0	38205.0	4.39	5038915.0	71237012.0	1484180.0	939362.0	426	31.0	142.0	2541.0	20.0
Tianjin	2018	East	2016-2020	0.8715836457352477	0.8574373316179057	0.9837694130832291	2	1.5	1	2.111111111111111	2	2.0	True	0	0	1.028900119359017	84.95192307692308	0.5144086021505376	1.7	120574.6153846154	11.70002405508855	132525.0	40515.0	39377.0	4.37	5482330.0	69571672.0	1551921.0	930576.0	420	31.0	141.0	2511.0	20.0
Tianjin	2019	East	2016-2020	0.8765728719169191	0.8626588342835173	0.9841267759028703	2	1.5	1	2.0	2	1.0	True	0	1	1.048780487804878	89.13700384122919	0.4902565502183407	1.608194622279129	90296.28681177976	11.4108516179813	139232.0	43430.0	41410.0	4.37	6936098.0	72462342.0	1659273.0	982059.0	441	31.0	138.0	2374.0	19.0
Tianjin	2020	East	2016-2020	0.6689047785033866	0.6393704590669872	0.9558467507101986	1	1.0	1	1.111111111111111	1		False	0	0	1.081753055204383						143185.0	46206.0	42714.0	4.92	7200040.0	55367137.0	1274903.0	1280402.0	424	31.0	138.0	2196.0	18.0
Ningxia	2001	West	2001-2005	0.9874480835706956	0.886395929107443	0.8976633241336198	3	2.0	2	2.181818181818182	2	3.0	True	0	0					5993.689165186501	8.698462388872043									106			2523.0
Ningxia	2002	West	2001-2005	0.9874480835706956	0.886395929107443	0.8976633241336198	3	2.0	2	2.181818181818182	2	3.0	True	0	0	1.19837037037037	44.73776223776224	0.5077366158655725		6593.622377622361	8.793858154418633	25590.0	8089.0	6750.0	2.2715		6275000.0	218263.0		101	2.0	278.0		25.0
Ningxia	2003	West	2001-2005	0.9675255938263816	0.9542581541235938	0.9862872467793667	3	1.666666666666667	1	2.363636363636364	3	3.0	True	0	0	1.254055540280451	47.54265035326563	0.5363605059987667	4.47527141133897	7674.651042564204	8.945678104654874	27589.0	9122.0	7274.0	2.55		7201175.0	235149.0		122	3.0	279.0	2318.0	25.0
Ningxia	2004	West	2001-2005	1.0	1.0	1.0	3	2.0	2	2.727272727272727	3	3.0	True	0	0	1.294084507042254	46.48809523809524	0.5807938540332906	4.756802721088436	9135.374149659863	9.11990942579053	27335.0	9188.0	7100.0	2.7	167255.7	7323406.0	258892.0	27007.5	132	3.0	268.0	2529.0	22.0
Ningxia	2005	West	2001-2005	0.9870419569167662	0.9757124762096612	0.9885217840764388	3	2.0	2	2.636363636363636	3	3.0	True	0	0	1.242543383947939	46.24161073825504	0.6055152394775035	5.088926174496645	10278.69127516778	9.237828223041767	27560.0	9165.0	7376.0	2.8	218089.7	7888828.0	296036.0	30288.0	134	3.0	266.0	2767.0	21.0
Ningxia	2006	West	2006-2010	1.0	0.9999999999999998	0.9999999999999998	3	1.666666666666667	1	2.636363636363636	3	3.0	True	0	0	1.276136957658129	46.11258278145696	0.6462444348700273	5.018211920529802	12018.2119205298	9.394178438332162	27852.0	9765.0	7652.0	2.98	229586.6	8293621.0	314555.0	43541.4	131	3.0	238.0	2793.0	21.0
Ningxia	2007	West	2006-2010	1.0	0.993043598599886	0.993043598599886	3	1.333333333333333	1	2.181818181818182	2	3.0	True	0	0	1.150017484555309	50.25737704918033	0.61445705711583	4.852459016393443	15067.37704918033	9.6202872253226	30657.0	9866.0	8579.0	3.0881	307806.0	9536304.0	392052.0	66002.0	140	3.0	242.0	2718.0	22.0
Ningxia	2008	West	2006-2010	0.9759740914575152	0.9329805659580146	0.9559480872742284	3	1.666666666666667	1	2.272727272727273	3	2.0	True	0	1	1.137012476115544	51.11139892178925	0.6544724015710621	4.453690362479561	19490.68302870372	9.87769183697239	31571.0	10116.0	8897.0	3.3451	393664.0	9933881.0	438368.0	86290.0	148	3.0	239.0	2512.0	22.0
Ningxia	2009	West	2006-2010	0.9084595262314682	0.8849742771482222	0.9741482714362971	2	1.0	1	1.909090909090909	2	2.0	True	0	0	1.095779220779221	60.35508637236084	0.5767036730799809	4.451375559820857	21646.03326935381	9.982577495828584	37734.0	10800.0	9856.0	3.4807	463761.9092	11003564.0	498740.0	93105.7	158	3.0	236.0	2547.0	22.0
Ningxia	2010	West	2006-2010	0.9060735289668256	0.8488147463207293	0.9368055893748632	2	1.0	1	1.818181818181818	1	2.0	True	0	0	1.062759887825162	62.68010616784631	0.5871081312698493	4.387323053589484	26694.41986855409	10.192209828859	39674.0	10990.0	10341.0	3.68	544711.0	11314914.0	555371.0	156484.0	157	3.0	233.0	2544.0	22.0
Ningxia	2011	West	2011-2015	0.9110275367004868	0.825915636966305	0.9065759306876324	2	1.0	1	1.818181818181818	1	3.0	True	1	0	0.938752688172043	65.30299476112285	0.6064040423391924	4.308390022675737	32875.28344671202	10.40047639139611	41758.0	10913.0	11625.0	3.96	675842.0	12373335.0	602443.0	186481.0	152	3.0	228.0	2527.0	22.0
Ningxia	2012	West	2011-2015	1.0	0.9484165010049921	0.9484165010049921	3	1.666666666666667	1	2.272727272727273	3	3.0	True	0	0	0.9211452335252719	68.01866530694231	0.6307092296858319	4.111621007741157	36176.23881703981	10.49615779602846	44021.0	11518.0	12504.0	4.29	631427.0	14105079.0	718795.0	216833.0	143	3.0	230.0	2431.0	22.0
Ningxia	2013	West	2011-2015	1.0	0.9297736449709332	0.9297736449709332	3	1.666666666666667	1	2.181818181818182	2	3.0	True	0	0	0.9059235942194878	72.77549335819867	0.6540663319960512	4.110426634463994	39400.93856524863	10.58154491645531	47609.0	12663.0	13978.0	4.76	824511.0	15507992.0	804272.0	246019.0	156	3.0	228.0	2461.0	23.0
Ningxia	2014	West	2011-2015	1.0	0.9283641683051135	0.9283641683051135	3	1.666666666666667	1	2.363636363636364	3	2.0	True	0	1	0.8828828828828829	76.66051939414095	0.6404861379500729	4.048130120627627	41601.41488043051	10.63588945721978	50714.0	13328.0	15096.0	4.91	981054.0	16785159.0	874358.0	276869.0	161	3.0	223.0	2455.0	22.0
Ningxia	2015	West	2011-2015	0.9610575305801554	0.8892450377352417	0.9252776336900839	2	1.333333333333333	1	2.090909090909091	2	3.0	True	1	0	0.8800743724821816	78.70875007486376	0.6428764267234818	4.000718691980595	43597.20309037551	10.68274827797616	52568.0	14200.0	16135.0	5.06	1104142.0	17139418.0	868134.0	354824.0	168	4.0	219.0	2453.0	22.0
Ningxia	2016	West	2016-2020	0.975526585533364	0.908546805719524	0.9313398724267271	3	1.666666666666667	1	2.090909090909091	2	2.0	True	0	1	0.8487464718578781	83.28592592592592	0.6459674837240741	3.828148148148148	46942.07407407407	10.75666965407168	56218.0	15336.0	18069.0	5.38	1263815.0	18645213.0	957129.0	373183.0	190	6.0	219.0	2365.0	21.0
Ningxia	2017	West	2016-2020	0.9542966467635439	0.8952565263347162	0.9381323190969394	2	1.666666666666667	1	2.181818181818182	2	2.0	True	0	0	0.7514836795252225	90.94134897360703	0.6421721324691239	3.696480938416422	50492.08211143695	10.8295718130981	62022.0	16208.0	21568.0	5.84	1332743.0	19802011.0	1044639.0	436921.0	209	6.0	220.0	2301.0	21.0
Ningxia	2018	West	2016-2020	0.9415065847056933	0.8874487725391262	0.942583713120323	2	1.666666666666667	1	2.090909090909091	2	2.0	True	0	0	0.7342870644842548	95.58720930232558	0.6235143847697829	3.658430232558139	53854.36046511628	10.89403865358886	65764.0	17092.0	23277.0	5.96	1422513.0	21308099.0	1089379.0	432919.0	231	6.0	217.0	2300.0	21.0
Ningxia	2019	West	2016-2020	0.910837813038252	0.8571768308083564	0.9410861281100086	2	1.333333333333333	1	2.0	2	1.0	True	0	1	0.7426667215205497	98.73093525179856	0.5975837243871871	3.42158273381295	53934.96402877698	10.89553422987275	68618.0	18052.0	24307.0	5.9	1978240.0	22294865.0	1112013.0	485498.0	219	6.0	205.0	2173.0	21.0
Ningxia	2020	West	2016-2020	0.7761724745934095	0.7220523000852906	0.930273004674033	1	1.0	1	1.181818181818182	1		False	0	0	0.7447635915601417						71979.0	19343.0	25972.0	5.73	1961916.0	19725292.0	977406.0	612872.0	218	6.0	205.0	2172.0	23.0
Anhui	2001	Central	2001-2005	0.9305265196258963	0.7930558634373407	0.8522657298968508	2	1.833333333333333	1	1.8	1	2.0	True	0	0					5130.712073324888	8.542999734248545									510			29849.0
Anhui	2002	Central	2001-2005	0.9305265196258963	0.7930558634373407	0.8522657298968508	2	1.833333333333333	1	1.8	1	2.0	True	0	0	1.175891639056714	29.00331334805933	0.6020001849605326		5553.359892710634	8.62215840964224	183823.0	48268.0	41048.0	1.746		39446000.0	1349544.0		637	10.0	2191.0		119.0
Anhui	2003	Central	2001-2005	0.9210216051948408	0.7467724522520192	0.8108088323227125	2	1.833333333333333	1	1.6	1	2.0	True	0	0	1.152578830425944	29.00405616224649	0.6033638847651628	3.17191887675507	6120.280811232449	8.719363258642034	185916.0	48761.0	42306.0	1.75		34688910.0	1411353.0		615	9.0	2125.0	18207.0	117.0
Anhui	2004	Central	2001-2005	0.931753529472452	0.8049489379597129	0.8639075812414315	2	1.833333333333333	1	1.6	1	2.0	True	0	0	1.115832001420707	29.52530568023526	0.6028726744704161	3.69648661197957	7366.228138059124	8.904661068295573	190763.0	50266.0	45048.0	1.78	1299046.9	36106166.0	1633447.0	384604.0	660	9.0	2028.0	21855.0	116.0
Anhui	2005	Central	2001-2005	0.945374297181387	0.9044027942718492	0.9566610780177826	2	2.0	2	1.8	1	2.0	True	0	0	1.082549810898181	31.69493464052288	0.5805344042727596	4.056699346405229	8742.107843137255	9.075906611555961	193973.0	51236.0	47329.0	1.84	1262728.0	38694201.0	1851025.0	137840.3	683	9.0	1980.0	22847.0	117.0
Anhui	2006	Central	2006-2010	0.9447350065761888	0.9073956410348383	0.9604763607980698	2	2.166666666666667	2	2.0	2	2.0	True	0	0	1.049452294014923	33.46939443535188	0.5766462263689621	3.966612111292962	10004.09165302782	9.21074945359367	204498.0	52884.0	50392.0	1.93	1442298.3	40005594.0	2071951.0	144095.2	699	14.0	1864.0	22372.0	116.0
Anhui	2007	Central	2006-2010	0.9255717562225708	0.7613186588030867	0.8225387752864982	2	2.0	2	1.8	1	2.0	True	0	0	0.9607124053666418	34.99852893102321	0.597596545878265	3.675057208237986	12031.57894736842	9.395290051176406	214121.0	52917.0	55081.0	2.0915	2593545.0	43827455.0	2388344.0	349087.0	690	18.0	1842.0	20642.0	118.0
Anhui	2008	Central	2006-2010	0.953881186079196	0.8775254257411023	0.9199525460273054	2	2.0	2	1.8	1	2.0	True	0	0	0.9324963849086367	37.0722086389568	0.6391580342774735	3.449062754686226	14428.1336593317	9.576935305865446	227438.0	56748.0	60856.0	2.3695	2392787.0	48878523.0	2847619.0	274093.0	720	21.0	1825.0	19335.0	119.0
Anhui	2009	Central	2006-2010	0.9206680216524431	0.8394785270886445	0.9118145817445932	2	2.0	2	1.8	1	2.0	True	0	0	0.9112051344358839	49.82857608872941	0.5145039656430953	3.1786005545588	16413.01582123634	9.7058299466769	305499.0	63747.0	69959.0	2.5637	3012492.9689	53542815.0	3318200.0	336563.2	710	24.0	1700.0	17788.0	118.0
Anhui	2010	Central	2006-2010	0.9217785015341617	0.8360271627003091	0.9069718607115131	2	2.166666666666667	2	2.0	2	3.0	True	1	0	0.8511323512293545	51.92766153985415	0.5295828694094751	2.866179677451457	20748.58576285135	9.940233367328954	309318.0	65807.0	77317.0	2.75	3592407.0	56090890.0	3717343.0	461233.0	728	24.0	1437.0	15636.0	119.0
Anhui	2011	Central	2011-2015	0.9894695423351858	0.8953941990051683	0.9049234571606962	3	2.166666666666667	2	2.0	2	3.0	True	0	0	0.7682643806095626	52.84550938337802	0.562015587446335	2.800938337801608	25637.81836461126	10.15182382023084	315382.0	64883.0	84454.0	2.97	4434500.0	63344221.0	4381240.0	667788.0	916	27.0	1395.0	15321.0	119.0
Anhui	2012	Central	2011-2015	0.9902172349017501	0.9656564181948546	0.9751965368393811	3	2.333333333333333	3	2.2	3	3.0	True	0	0	0.7489110535951014	55.9188376753507	0.6634615729209598	2.787241148964596	28744.23947895775	10.26619266020026	334842.0	71181.0	95046.0	3.71	4460000.0	72528236.0	5151777.0	793783.0	930	30.0	1384.0	15306.0	118.0
Anhui	2013	Central	2011-2015	0.9732134080030334	0.9467891390132546	0.9728484330646455	3	2.333333333333333	3	2.2	3	3.0	True	0	0	0.7343623070674249	58.67508043384524	0.6663817026051515	2.769080234833659	31890.50565524561	10.37006361611062	353799.0	75936.0	103404.0	3.91	5308699.0	79951417.0	5544366.0	918540.0	938	32.0	1387.0	15310.0	121.0
Anhui	2014	Central	2011-2015	0.9965523209434204	0.9807555350590792	0.9841485634498481	3	2.5	3	2.2	3	3.0	True	0	0	0.7222167412576123	60.11310394713048	0.6887017518910906	2.743099508458137	34274.35532394072	10.44215269532411	365662.0	80525.0	111497.0	4.14	6018674.0	90072577.0	6171657.0	951317.0	968	41.0	1398.0	15288.0	121.0
Anhui	2015	Central	2011-2015	0.9823686382683565	0.9629359330825166	0.9802185203915972	3	2.5	3	2.2	3	3.0	True	0	0	0.7092864387316329	61.42766456149489	0.7081499892683109	2.714532196106517	35818.78703040563	10.48622781212693	377387.0	84620.0	119303.0	4.35	6821482.0	93660838.0	6502924.0	1258729.0	1018	41.0	1382.0	15295.0	121.0
Anhui	2016	Central	2016-2020	0.9898969323354609	0.979855780971313	0.9898563668235056	3	2.666666666666667	3	2.2	3	3.0	True	0	0	0.7130114760585675	62.65719819238218	0.7261735492911309	2.686733376371853	39392.54357650097	10.58133182804873	388224.0	90089.0	126350.0	4.55	7559342.0	98290990.0	7038225.0	1436009.0	1039	41.0	1371.0	15276.0	120.0
Anhui	2017	Central	2016-2020	1.0	1.0	1.0	3	2.666666666666667	3	2.2	3	3.0	True	0	0	0.7071138490940285	65.14100719424461	0.7506792127758266	2.669544364508393	43194.24460431655	10.6734625386048	407457.0	97680.0	138139.0	4.89	8616650.0	108493292.0	7842577.0	1647528.0	1095	43.0	1367.0	15331.0	118.0
Anhui	2018	Central	2016-2020	1.0	1.0	1.0	3	2.5	3	2.2	3	3.0	True	0	0	0.692131469446912	67.51359898798229	0.7687340147462502	2.637887413029728	47449.11448450348	10.76741314178814	426956.0	103628.0	149723.0	5.19	9914787.0	118227498.0	8227956.0	1770107.0	1140	46.0	1365.0	15317.0	120.0
Anhui	2019	Central	2016-2020	1.0	1.0	1.0	3	2.5	3	2.2	3	1.0	True	0	1	0.6946691964012486	71.41124725102105	0.7645854413951483	2.65928369462771	58300.31416902294	10.97336276115808	454604.0	113502.0	163390.0	5.46	13043994.0	130662639.0	8765772.0	1913517.0	1241	50.0	1380.0	15549.0	121.0
Anhui	2020	Central	2016-2020	0.8325875716644765	0.8324607242653925	0.9998476467780676	1	1.166666666666667	1	1.4	1		False	0	0	0.7083940015516893						503172.0	133307.0	188182.0	6.68	13859648.0	122336565.0	8094679.0	2837311.0	1388	52.0	1356.0	15710.0	123.0
Shandong	2001	East	2001-2005	0.900627547964015	0.8240075106255174	0.9149259452348453	2	2.25	2	1.777777777777778	1	2.0	True	0	0					10170.37495852229	9.227234357440862									974			62944.0
Shandong	2002	East	2001-2005	0.900627547964015	0.8240075106255174	0.9149259452348453	2	2.25	2	1.777777777777778	1	2.0	True	0	0	1.148999602491056	40.38912133891213	0.5574025691494873		11314.13312045794	9.333807941828043	366814.0	104058.0	90564.0	2.2513		76904000.0	3301705.0		1057	36.0	1801.0		146.0
Shandong	2003	East	2001-2005	0.9148662648726078	0.816689751424659	0.8926875793571648	2	2.0	2	1.777777777777778	1	2.0	True	0	0	1.16992594563434	40.20767123287671	0.5521334441734012	4.709041095890411	13236.32876712329	9.490720507590932	366895.0	105532.0	90204.0	2.22		73224279.0	3317550.0		1042	36.0	1775.0	41195.0	149.0
Shandong	2004	East	2001-2005	0.9368868403574744	0.8946050645079595	0.9548699223554233	2	2.25	2	2.0	2	2.0	True	0	0	1.157708554424954	41.17102396514161	0.5707897870088636	5.708061002178649	16363.66013071895	9.702818309505746	377950.0	111272.0	96114.0	2.35	3059851.7	79416181.0	3791843.0	245572.9	1073	33.0	1701.0	50699.0	148.0
Shandong	2005	East	2001-2005	0.9515979267405624	0.9481005445389681	0.9963247269636519	2	2.5	3	2.111111111111111	2	2.0	True	0	0	1.158173794005271	41.280276816609	0.6080385582564962	6.097967128027681	19860.36980968858	9.896481558256038	381760.0	113369.0	97886.0	2.51	3077519.7	83121771.0	4138322.0	260073.5	1121	29.0	1688.0	54706.0	150.0
Shandong	2006	East	2006-2010	0.9534935481889396	0.9514541449588697	0.9978611252966069	2	2.5	3	2.222222222222222	3	3.0	True	1	0	1.150573461860694	42.52841336341175	0.6160587223444483	6.278655064990869	23525.8244709421	10.06585401042574	395897.0	119479.0	103843.0	2.62	3526501.2	86917914.0	4555842.0	313412.6	1168	38.0	1669.0	56779.0	150.0
Shandong	2007	East	2006-2010	0.9654255088402038	0.9540543731354247	0.9882216332584379	3	2.25	2	1.888888888888889	1	2.0	True	0	1	1.105231942771634	42.91085726486602	0.6952086698213193	6.313761076118287	27518.85342158642	10.22262662771954	401946.0	121129.0	109596.0	2.9832	4850427.0	96850824.0	5235551.0	465709.0	1276	35.0	1677.0	57464.0	149.0
Shandong	2008	East	2006-2010	0.9561922587399662	0.9555070951393064	0.9992834457773558	2	2.5	3	2.111111111111111	2	2.0	True	0	0	1.07115882343366	46.51144763375218	0.7322713381916809	5.927963955430632	32847.53584652802	10.39963200881694	438009.0	131609.0	122866.0	3.4059	5720066.0	107042865.0	5936624.0	526812.0	1253	38.0	1636.0	54189.0	149.0
Shandong	2009	East	2006-2010	0.9101523696585803	0.8936742265471449	0.9818951818829887	2	2.5	3	1.888888888888889	1	2.0	True	0	0	1.041623092901655	63.58225188220022	0.5782116693210743	5.316832624098503	35792.58312830643	10.48549597573808	602143.0	145421.0	139610.0	3.6764	6911241.2243	116771605.0	6772545.0	674242.1	1319	37.0	1561.0	48791.0	149.0
Shandong	2010	East	2006-2010	0.899860899660298	0.8813772956793647	0.9794594875853468	2	2.25	2	1.666666666666667	1	2.0	True	0	0	0.9806818471906671	67.36526438667399	0.595262267061368	5.435725773376366	40853.64539115641	10.61775133476823	645889.0	153665.0	156692.0	4.01	8285846.0	123570567.0	7533675.0	873146.0	1377	36.0	1646.0	50471.0	148.0
Shandong	2011	East	2011-2015	0.899096452590571	0.8840649759212508	0.983281574934469	2	2.75	3	2.0	2	2.0	True	0	0	0.9082401385054513	71.56044412161461	0.6064803053240297	5.491543011310574	47070.50949465601	10.7594019585273	689628.0	155280.0	170968.0	4.34	10004710.0	134719233.0	8322652.0	1220300.0	1490	39.0	1645.0	51277.0	158.0
Shandong	2012	East	2011-2015	0.9454503348499584	0.9452448127170174	0.99978261985282	2	2.75	3	2.333333333333333	3	2.0	True	0	0	0.8768523009998904	76.29016920031768	0.6409738045225934	5.440801571920208	51640.06176580821	10.85205304104445	738868.0	168111.0	191721.0	4.89	9833107.0	152237400.0	9786925.0	1401747.0	1549	46.0	1639.0	51055.0	158.0
Shandong	2013	East	2011-2015	0.9167183728954881	0.9155242228057242	0.9986973642886723	2	2.75	3	2.333333333333333	3	2.0	True	0	0	0.812019427019552	84.1790989573006	0.5975355001781905	5.693391511076819	56743.15413232183	10.94629029603745	819348.0	194948.0	240078.0	5.03	11552906.0	165802250.0	10236842.0	1661635.0	1783	52.0	1643.0	53773.0	160.0
Shandong	2014	East	2011-2015	0.959397546480667	0.9531679890009626	0.9935068027820624	2	3.0	3	2.444444444444445	3	2.0	True	0	0	0.7968344925542609	85.65095209833463	0.5966074952830976	5.670095194510814	60704.85227434069	11.01377891247443	838474.0	195791.0	245711.0	5.11	13329350.0	179569291.0	11248949.0	1905039.0	1854	61.0	1637.0	53870.0	161.0
Shandong	2015	East	2011-2015	0.9294175501553759	0.9252532891383476	0.9955194938848184	2	2.75	3	2.222222222222222	3	3.0	True	1	0	0.7986505095015147	86.89876065789528	0.6064528377737213	5.627003115619122	63980.20596801504	11.06632903275458	855706.0	202993.0	254170.0	5.27	15306870.0	187113004.0	11621153.0	2275936.0	1927	72.0	1630.0	53780.0	158.0
Shandong	2016	East	2016-2020	0.9762012401696899	0.9629740492528001	0.9864503440759913	3	3.0	3	2.333333333333333	3	3.0	True	0	0	0.7854787446111655	87.87674675781643	0.619048861127318	5.513923796119433	68386.9407861667	11.13293716120345	874110.0	210806.0	268379.0	5.44	17624393.0	203075456.0	12924743.0	2575881.0	2018	83.0	1621.0	53226.0	156.0
Shandong	2017	East	2016-2020	0.9978009840359486	0.9761667749597984	0.9783181121062406	3	3.0	3	2.222222222222222	3	3.0	True	0	0	0.7752471504902144	91.73591795982942	0.6366099702144256	5.46041657713553	72591.82806423843	11.19260763337877	917894.0	227649.0	293647.0	5.84	19387912.0	225115428.0	14079515.0	2784340.0	2451	94.0	1612.0	53024.0	161.0
Shandong	2018	East	2016-2020	0.9857061584814417	0.9585898361487931	0.9724904606719477	3	2.5	3	2.0	2	2.0	True	0	1	0.7600619674670798	95.68627450980392	0.6333196721311475	5.458146710460834	76111.94386383996	11.23996048112502	961360.0	245310.0	322750.0	6.06	20617985.0	232966488.0	14447763.0	3079993.0	2580	104.0	1592.0	53246.0	162.0
Shandong	2019	East	2016-2020	0.9355414921132345	0.9200195072265178	0.9834085553472834	2	2.5	3	2.0	2	1.0	True	0	1	0.7609753382604085	99.36772591857	0.6289768576491082	5.481827209533267	70573.51539225422	11.16441021701314	1000633.0	259781.0	341379.0	6.25	26604904.0	249612348.0	14907244.0	3089417.0	2615	112.0	1539.0	53663.0	161.0
Shandong	2020	East	2016-2020	0.8069339982690253	0.8054507390033415	0.9981618580096197	1	1.25	1	1.111111111111111	1		False	0	0	0.7631413942319859						1027917.0	271412.0	355651.0	6.37	27735517.0	221540413.0	13378638.0	4676547.0	2640	108.0	1514.0	53523.0	160.0
Shanxi	2001	Central	2001-2005	0.7449581197258933	0.7449330857124982	0.9999663954083696	1	2.25	2	2.0	2	1.0	True	0	0					6202.720048899755	8.732743192389247									711			28443.0
Shanxi	2002	Central	2001-2005	0.7449581197258933	0.7449330857124982	0.9999663954083696	1	2.25	2	2.0	2	1.0	True	0	0	1.416439516235742	50.60564663023679	0.6057426797444435		7057.680631451124	8.861871754054615	166695.0	53523.0	37787.0	3.0654		30603000.0	1046300.0		833	12.0	1656.0		134.0
Shanxi	2003	Central	2001-2005	0.6970507286889519	0.6922830069055613	0.9931601509227916	1	1.75	1	1.8	1	1.0	True	0	0	1.399928747741558	51.25381303386246	0.5892244539942308	6.284000494826946	8614.906963482375	9.061249349540091	169870.0	55013.0	39297.0	3.02		27396891.0	1058203.0		833	13.0	1609.0	19218.0	133.0
Shanxi	2004	Central	2001-2005	0.7354639769324842	0.7349956132738747	0.9993631725369297	1	2.25	2	1.8	1	1.0	True	0	0	1.369269078658269	52.37121439280359	0.5938376713348372	6.505247376311844	10708.75562218891	9.278816968287002	174658.0	56088.0	40962.0	3.11	922033.1	28674172.0	1176212.0	321758.4	877	7.0	1593.0	20102.0	129.0
Shanxi	2005	Central	2001-2005	0.7910470824887265	0.7789181712909918	0.9846672701711058	1	2.25	2	2.0	2	1.0	True	0	0	1.316294081351749	51.83368107302534	0.5980667272371795	6.468256333830104	12609.62742175857	9.44221588227017	173902.0	55466.0	42138.0	3.1	842791.9	27944811.0	1226151.0	116932.6	884	7.0	1599.0	20102.0	131.0
Shanxi	2006	Central	2006-2010	0.7733757776729036	0.7506759038495969	0.9706483258479974	1	2.25	2	2.2	3	1.0	True	0	0	1.282163153890903	53.03525925925926	0.6090287942612601	7.012444444444444	14455.14074074071	9.578805390877672	178994.0	57305.0	44694.0	3.23	920886.9	26139250.0	1297855.0	180052.9	916	17.0	1544.0	22123.0	133.0
Shanxi	2007	Central	2006-2010	0.6386613199656787	0.5207202265557542	0.8153307712196153	1	2.25	2	2.0	2	1.0	True	0	0	1.209420095007619	51.60271146478043	0.6211882881750891	7.740937223695845	17755.52608311229	9.784452075076906	175088.0	53974.0	44628.0	3.2055	2274463.0	29509647.0	1445518.0	610168.0	963	19.0	1727.0	24538.0	148.0
Shanxi	2008	Central	2006-2010	0.7055390152113475	0.7039585472960713	0.9977599142199064	1	2.25	2	2.0	2	1.0	True	0	0	1.24238695785912	56.04627911136131	0.6622562744308195	6.921928921805776	21448.94901498559	9.973430926185403	191152.0	60585.0	48765.0	3.7117	1638524.0	33058385.0	1747368.0	286429.0	1025	20.0	1527.0	22081.0	132.0
Shanxi	2009	Central	2006-2010	0.5823188601002472	0.5558789284036638	0.9545954398728701	1	2.0	2	2.0	2	1.0	True	0	0	1.223157527069507	77.12991923813081	0.5407499503692047	8.552938705009103	21469.32332757574	9.974380373262772	264352.0	70038.0	57260.0	4.1708	2495357.646	35083155.0	1957218.0	473396.2	1163	21.0	1201.0	28113.0	135.0
Shanxi	2010	Central	2006-2010	0.6047204084062167	0.6026459248381971	0.9965695161942906	1	1.75	1	2.2	3	1.0	True	0	0	1.150172446828895	77.20933394831084	0.5815359063977823	8.52071191339841	25743.0476835591	10.15591987676575	275955.0	72033.0	62628.0	4.49	2348195.0	36443520.0	2132218.0	402495.0	1198	27.0	1201.0	29253.0	133.0
Shanxi	2011	Central	2011-2015	0.5807504900821808	0.5666149753645032	0.9756599177115162	1	2.0	2	2.4	3	1.0	True	0	0	1.08631384045672	75.59894238797662	0.5939236526560321	8.258558307820763	31276.23156136933	10.35061371302085	271627.0	70404.0	64810.0	4.49	2914164.0	37390228.0	2337815.0	608648.0	1206	27.0	1202.0	28471.0	131.0
Shanxi	2012	Central	2011-2015	0.6730188781728825	0.6724242963061688	0.9991165450390814	1	2.25	2	2.6	3	1.0	True	0	0	1.045068740492202	77.39660964376611	0.5917571869207703	8.165435647759656	33545.83295253446	10.42066793058853	279466.0	73507.0	70337.0	4.58	2792733.0	41917976.0	2751265.0	787369.0	1215	33.0	1199.0	28285.0	132.0
Shanxi	2013	Central	2011-2015	0.6534726706602003	0.6516800685392187	0.99725680628821	1	2.25	2	2.6	3	1.0	True	0	0	0.9991850258520488	78.20265579370765	0.6086749806242513	8.111190699212077	34892.41831505868	10.46002484433424	283860.0	74788.0	74849.0	4.76	3237602.0	44788099.0	2971321.0	850408.0	1219	37.0	1201.0	28241.0	132.0
Shanxi	2014	Central	2011-2015	0.6522844435620574	0.6328193287468583	0.9701585481497886	1	2.25	2	2.6	3	1.0	True	0	0	0.9700714692302828	79.29527736049737	0.6128990479351186	8.073005186460378	34982.53818572572	10.46260430699579	289266.0	76689.0	79055.0	4.86	3803662.0	47978821.0	3248767.0	906190.0	1234	37.0	1202.0	28248.0	133.0
Shanxi	2015	Central	2011-2015	0.6308921098056094	0.6078576291087175	0.9634890334830954	1	2.0	2	2.6	3	1.0	True	0	0	0.9276492608946055	80.46979902404944	0.6213511231096384	8.00956300557842	34841.89928277458	10.45857594391154	294851.0	77314.0	83344.0	5.0	3941343.0	49677869.0	3219760.0	1162852.0	1274	39.0	1249.0	28099.0	132.0
Shanxi	2016	Central	2016-2020	0.6580444282396893	0.6304455494777205	0.9580592471000816	1	2.25	2	2.6	3	1.0	True	0	0	0.8592474379016849	84.53286257468767	0.6092305220883534	8.250950570342205	35443.80771319935	10.475703840065	311250.0	79147.0	92112.0	5.15	4404542.0	53807069.0	3633943.0	1253458.0	1393	41.0	1353.0	29027.0	134.0
Shanxi	2017	Central	2016-2020	0.6585013999981109	0.6302953239720956	0.9571662626289084	1	2.25	2	2.6	3	1.0	True	0	0	0.8412786915714153	86.16693679092383	0.6197272641775604	8.171258779038357	41946.02917341977	10.64413905123924	318990.0	81477.0	96849.0	5.34	4928835.0	58280367.0	3839666.0	1356324.0	1388	41.0	1308.0	28942.0	135.0
Shanxi	2018	Central	2016-2020	0.6733660103040241	0.6527257982187662	0.9693477072358629	1	2.0	2	2.6	3	1.0	True	0	0	0.8264394377046024	88.99704142011834	0.6292344004521127	7.974986551909629	45234.29263044648	10.7196107646775	330891.0	85834.0	103860.0	5.6	5660626.0	60844062.0	4198537.0	1448321.0	1368	42.0	1313.0	28338.0	134.0
Shanxi	2019	Central	2016-2020	0.6727885585970009	0.6586303195022447	0.9789558860449692	1	1.75	1	2.6	3	1.0	True	0	0	0.8189425008945529	91.61973719495843	0.6396001756183228	7.889246446768571	45660.17699115045	10.72898179636078	341650.0	89259.0	108993.0	5.86	7364889.0	65775778.0	4393564.0	1852625.0	1405	43.0	1313.0	28106.0	131.0
Shanxi	2020	Central	2016-2020	0.5807959693549128	0.5627574560869308	0.9689417382010806	1	1.25	1	1.4	1		False	0	0	0.7916004091491246						351369.0	92094.0	116339.0	6.41	7630178.0	62541822.0	3832866.0	2278831.0	1420	43.0	1310.0	26800.0	129.0
Guangdong	2001	East	2001-2005	1.0	0.9152200932741091	0.9152200932741091	3	2.2	2	1.666666666666667	1	3.0	True	0	0					15468.65424643454	9.646570948602458									761			29080.0
Guangdong	2002	East	2001-2005	1.0	0.9152200932741091	0.9152200932741091	3	2.2	2	1.666666666666667	1	3.0	True	0	0	0.9284225319124019	41.15230945412902	0.5220363154574912		17180.84349153836	9.751550291628611	323416.0	79278.0	85390.0	2.1483		144944000.0	2725210.0		870	47.0	1479.0		128.0
Guangdong	2003	East	2001-2005	0.9946418539791729	0.9327328821745268	0.9377575239198184	3	2.2	2	1.666666666666667	1	3.0	True	0	0	0.9500993945965482	42.26372919029144	0.5276391938722392	2.744958022282511	19919.79100402051	9.89946903931751	336175.0	84118.0	88536.0	2.23		152864840.0	3026133.0		867	43.0	1466.0	20368.0	127.0
Guangdong	2004	East	2001-2005	1.0	1.0	1.0	3	2.4	3	1.888888888888889	1	3.0	True	0	0	0.9514341131470304	41.93196050096339	0.5604317021967071	2.76252408477842	22717.50963391137	10.03089125564386	348203.0	87805.0	92287.0	2.35	4845806.4	169171460.0	3547902.0	440076.2	904	52.0	1411.0	21529.0	125.0
Guangdong	2005	East	2001-2005	1.0	1.0	1.0	3	2.6	3	2.0	2	3.0	True	0	0	0.9392151106882206	39.64759625842941	0.6179441457258861	2.573961279095062	24534.88144442027	10.10785111641207	364520.0	92786.0	98791.0	2.45	5701734.4	185256377.0	3924557.0	477702.4	960	45.0	1391.0	22274.0	124.0
Guangdong	2006	East	2006-2010	1.0	1.0	1.0	3	2.8	3	2.111111111111111	2	3.0	True	0	0	0.9056926908121805	43.95657781599312	0.5801179542853789	2.812446259673259	28576.69819432492	10.26034691626986	408972.0	103652.0	114445.0	2.55	6090643.2	203745312.0	4369421.0	534873.2	1008	54.0	1357.0	24810.0	122.0
Guangdong	2007	East	2006-2010	1.0	1.0	1.0	3	2.2	2	1.888888888888889	1	3.0	True	0	0	0.8663277021485977	47.84220552439412	0.6001395563873017	2.713937982855329	33630.02434120013	10.42317452852829	452061.0	110922.0	128037.0	2.8712	7485436.0	231986518.0	5001749.0	689442.0	1019	58.0	1336.0	24308.0	126.0
Guangdong	2008	East	2006-2010	1.0	1.0	1.0	3	2.2	2	2.0	2	2.0	True	0	1	0.8607583761274848	50.27420368818106	0.6027146683006229	2.980301760268231	38554.80930427494	10.55983612618493	479817.0	116996.0	135922.0	3.0301	9025270.0	250273451.0	5676848.0	922482.0	1028	56.0	1306.0	27138.0	126.0
Guangdong	2009	East	2006-2010	0.9280665198522188	0.9234861960555103	0.9950646600230361	2	2.0	2	1.888888888888889	1	2.0	True	0	0	0.8490915373131409	57.66746212907242	0.5629344313321902	3.045341357128035	40965.51151691212	10.62048580917957	555799.0	130243.0	153391.0	3.2463	10694013.0168	244253633.0	6290452.0	1149943.6	1064	58.0	1275.0	28076.0	127.0
Guangdong	2010	East	2006-2010	0.9220374798134517	0.9207971532420258	0.9986547980981458	2	1.8	1	1.666666666666667	1	3.0	True	1	0	0.8324775735337916	56.77636608289897	0.6199762758434488	2.836040782862215	44069.74256333325	10.69352871627899	592800.0	139758.0	167882.0	3.52	12640785.0	257480147.0	7087548.0	1279935.0	1088	57.0	1272.0	28339.0	126.0
Guangdong	2011	East	2011-2015	0.9695977513454536	0.9656674859047747	0.9959464990144365	3	1.8	1	1.888888888888889	1	3.0	True	0	0	0.8131993868389358	59.64588466994404	0.630387162635998	2.877052357002987	50653.06603937031	10.83275504169212	626571.0	148539.0	182660.0	3.76	14596038.0	293784406.0	7970949.0	1690298.0	1125	70.0	1252.0	28971.0	124.0
Guangdong	2012	East	2011-2015	1.0	1.0	0.9999999999999998	3	2.0	2	2.222222222222222	3	3.0	True	0	0	0.7990016739001874	62.53181045875024	0.5357273322847197	2.861336605625826	53868.14961298839	10.89429466596617	662462.0	159428.0	199534.0	3.35	13958177.0	317770542.0	9257830.0	2004892.0	1186	78.0	1227.0	29086.0	127.0
Guangdong	2013	East	2011-2015	1.0	0.9977222803678746	0.9977222803678746	3	2.0	2	2.222222222222222	3	3.0	True	0	0	0.7819316359492531	66.51972942502819	0.5336762537498093	2.81576475009395	58694.84216459977	10.98010713423157	708036.0	170171.0	217629.0	3.55	16115594.0	334591803.0	9860615.0	2398313.0	1222	83.0	1204.0	28767.0	128.0
Guangdong	2014	East	2011-2015	1.0	1.0	1.0	3	2.0	2	2.333333333333333	3	3.0	True	0	0	0.7542818963264991	68.3115441999254	0.553347174957308	2.737970906378217	63231.86311077957	11.05456361623266	732573.0	176112.0	233483.0	3.78	18512793.0	352974764.0	10738558.0	2973416.0	1260	91.0	1201.0	28161.0	130.0
Guangdong	2015	East	2011-2015	0.9832762534586335	0.9823467084732591	0.9990546451395478	3	2.0	2	2.111111111111111	2	3.0	True	0	0	0.7351769789608734	70.83436261406581	0.5675211651021104	2.615264079638676	67114.52668448705	11.11415579259093	768482.0	186807.0	254098.0	4.02	20712298.0	353820727.0	11183182.0	3885237.0	1323	100.0	1196.0	27177.0	130.0
Guangdong	2016	East	2016-2020	0.9999999999999999	0.9934636036521379	0.993463603652138	3	2.0	2	2.333333333333333	3	3.0	True	0	0	0.7028256510907598	74.47095190471862	0.5680067048709202	2.552777525229566	73511.14646786072	11.20519232632679	819106.0	199457.0	283793.0	4.23	23577495.0	370428821.0	12109127.0	4779370.0	1381	108.0	1192.0	26886.0	128.0
Guangdong	2017	East	2016-2020	0.9999999999999998	1.0	1.0	3	1.8	1	2.222222222222222	3	3.0	True	0	0	0.691198840293307	77.36717700778942	0.5700091654573355	2.475691646521622	80316.25928910376	11.2937273612452	864114.0	212657.0	307664.0	4.41	26504511.0	371464361.0	12966396.0	5648392.0	1464	115.0	1192.0	26459.0	128.0
Guangdong	2018	East	2016-2020	1.0	1.0	1.0	3	1.8	1	2.0	2	3.0	True	0	0	0.6849927215880389	80.94447382337387	0.5633491435067226	2.39555790586991	85737.5022034197	11.35904560750718	918396.0	229165.0	334551.0	4.56	29822363.0	374831839.0	13681940.0	6780824.0	1553	122.0	1184.0	25996.0	129.0
Guangdong	2019	East	2016-2020	1.0	1.0	1.0	3	1.6	1	1.888888888888889	1	2.0	True	0	1	0.6835349254904162	83.49518270983421	0.56649974842715	2.340769030466106	93456.35795503862	11.44524984647134	961948.0	243564.0	356330.0	4.73	41534280.0	401317285.0	14634551.0	8127905.0	1631	120.0	1180.0	25788.0	130.0
Guangdong	2020	East	2016-2020	0.9400277516956895	0.9100101198136226	0.9680672918135459	2	1.2	1	1.0	1		False	0	0	0.6857930283049857						1006226.0	256800.0	374457.0	4.48	42792293.0	334609481.0	12613700.0	10805956.0	1700	122.0	1167.0	25887.0	130.0
Guangxi	2001	West	2001-2005	1.0	0.9596037960539715	0.9596037960539715	3	2.5	3	2.181818181818182	2	3.0	True	0	0					4760.526315789473	8.468113511657									554			23235.0
Guangxi	2002	West	2001-2005	1.0	0.9596037960539715	0.9596037960539715	3	2.5	3	2.181818181818182	2	3.0	True	0	0	0.9885782767138699	30.95935296557445	0.5517557172139383		5233.78266279552	8.562889558115508	149286.0	40420.0	40887.0	1.7082		40878000.0	1203148.0		452	30.0	1299.0		105.0
Guangxi	2003	West	2001-2005	0.9808748294300849	0.9295777927370827	0.9477027698602409	3	2.25	2	2.363636363636364	3	3.0	True	0	0	0.9736447817650382	30.21350627959646	0.5626622690753473	4.450483837759935	5808.338480543545	8.667049833137016	146747.0	39640.0	40713.0	1.7		38577310.0	1254719.0		444	30.0	1305.0	20311.0	103.0
Guangxi	2004	West	2001-2005	1.0	1.0	1.0	3	2.5	3	2.727272727272727	3	3.0	True	0	0	0.9827888924825579	31.57782777664144	0.5541863146440045	4.663939455921456	7022.908570259767	8.856932737458267	154384.0	42541.0	43286.0	1.75	1020637.7	41722576.0	1447368.0	102859.0	449	30.0	1322.0	21480.0	103.0
Guangxi	2005	West	2001-2005	0.9946360841814804	0.9800903135833592	0.9853757863509532	3	2.75	3	2.636363636363636	3	3.0	True	0	0	0.9776213113283703	33.98497854077253	0.5178758603270822	5.010729613733906	8549.570815450645	9.053636363647577	158370.0	43598.0	44596.0	1.76	1167461.8	44256947.0	1523402.0	120000.9	458	30.0	1294.0	22056.0	103.0
Guangxi	2006	West	2006-2010	1.0	1.0	1.0	3	2.75	3	2.636363636363636	3	2.0	True	0	1	0.9649670630507314	34.48294130112312	0.5335971731448764	5.068022886204704	10057.55456664548	9.216079329277331	162725.0	45118.0	46756.0	1.84	1292332.2	47382016.0	1694573.0	133696.6	460	28.0	1279.0	22637.0	102.0
Guangxi	2007	West	2006-2010	0.960419798225259	0.9051465974496792	0.9424489156952843	2	2.75	3	2.272727272727273	3	2.0	True	0	0	0.8954239517252051	37.41526845637584	0.5556555079710308	4.841442953020135	12213.52768456376	9.410299443030771	178396.0	46297.0	51704.0	2.079	1790044.0	51588156.0	1925338.0	231844.0	452	32.0	1266.0	21818.0	99.0
Guangxi	2008	West	2006-2010	0.9484358846501237	0.8991733981536971	0.948059233846261	2	2.75	3	2.363636363636364	3	2.0	True	0	0	0.8721960280040005	39.48338870431894	0.5832072868021372	4.661752491694352	14578.48837209302	9.587302322004774	190152.0	48836.0	55992.0	2.3027	2017132.0	54105020.0	2195757.0	217882.0	450	33.0	1242.0	21209.0	103.0
Guangxi	2009	West	2006-2010	0.9137021922880715	0.8390507793096955	0.9182978725360879	2	2.25	2	1.909090909090909	2	2.0	True	0	0	0.8473040542692443	50.57887149917627	0.4984294677355656	4.722199341021417	15978.50082372323	9.678999399132257	245611.0	53209.0	62798.0	2.521	2503936.4554	58028657.0	2539289.0	297355.9	460	33.0	1242.0	21689.0	103.0
Guangxi	2010	West	2006-2010	0.9016306023889085	0.8116281946902353	0.9001781799994277	2	2.5	3	1.818181818181818	1	2.0	True	0	0	0.7995245077801347	57.73058568329718	0.4676896948199806	5.137310195227766	20758.89370932755	9.94073004632846	266138.0	56161.0	70243.0	2.7	3054668.0	60570961.0	2910575.0	460227.0	450	34.0	1278.0	22405.0	103.0
Guangxi	2011	West	2011-2015	0.9057252352364829	0.7943733377233856	0.8770577508707444	2	2.75	3	1.818181818181818	1	2.0	True	0	0	0.7617049643165242	61.04262648008611	0.4636104576730866	5.309149623250807	25233.30462863294	10.13592001318609	283543.0	58275.0	76506.0	2.83	3697035.0	64449855.0	3242878.0	654585.0	465	40.0	1280.0	23381.0	103.0
Guangxi	2012	West	2011-2015	0.9041348491997083	0.857580658829699	0.948509682586379	2	3.0	3	2.363636363636364	3	2.0	True	0	0	0.7173010582938666	64.87804357112346	0.5548872625996266	5.254805638615976	27840.88316958565	10.23426083699065	303759.0	61340.0	85515.0	3.6	3906849.0	72165432.0	3865366.0	819419.0	469	41.0	1280.0	23323.0	103.0
Guangxi	2013	West	2011-2015	0.8915237512665128	0.844067164000249	0.9467691273520797	2	3.0	3	2.272727272727273	3	2.0	True	0	0	0.6878625519438057	70.95761813943632	0.5594889039537224	4.901674083492265	30620.69082432719	10.32943123016969	334849.0	65219.0	94814.0	3.97	4802549.0	77520402.0	4363586.0	1012851.0	476	42.0	1279.0	21852.0	104.0
Guangxi	2014	West	2011-2015	0.8971180406071443	0.853636873018266	0.9515323896959519	2	3.0	3	2.454545454545455	3	2.0	True	0	0	0.6581597806743302	75.22549432057214	0.5636387023169717	4.87736642827093	32967.80248212032	10.40328668180076	357622.0	68419.0	103955.0	4.24	5392963.0	83216697.0	4779589.0	1095167.0	486	43.0	1270.0	21917.0	104.0
Guangxi	2015	West	2011-2015	0.8676093051244065	0.824938160177581	0.9508175572866789	2	3.0	3	2.090909090909091	2	2.0	True	0	0	0.6482129291001926	78.15200166805671	0.5719623176109941	4.72977481234362	35035.69641367807	10.46412271826308	374817.0	73379.0	113202.0	4.47	6072442.0	87025828.0	4975601.0	1334394.0	527	42.0	1267.0	21417.0	104.0
Guangxi	2016	West	2016-2020	0.864712746671748	0.8244197023845464	0.953402971747221	2	2.75	3	2.181818181818182	2	2.0	True	0	0	0.6347857294334514	80.73604795369987	0.5747123023238548	4.604795369987598	37862.00909466722	10.5417034897755	390601.0	77826.0	122602.0	4.64	6744458.0	92831006.0	5294234.0	1445463.0	543	43.0	1267.0	21011.0	103.0
Guangxi	2017	West	2016-2020	0.8623169028477611	0.8243491287055459	0.9559700453315615	2	3.0	3	2.181818181818182	2	2.0	True	0	0	0.6245510391592568	82.85834186284544	0.5961982691105661	4.510542476970318	37918.64892528127	10.54319832612665	404763.0	82249.0	131693.0	4.94	7626896.0	98442326.0	5695947.0	1556934.0	589	45.0	1264.0	20770.0	104.0
Guangxi	2018	West	2016-2020	0.8541239777804758	0.8154946004212806	0.9547731027765111	2	3.0	3	2.090909090909091	2	2.0	True	0	0	0.6163362105802923	85.33495736906212	0.609363402797602	4.399715793747462	41316.50426309359	10.62901731808384	420360.0	86541.0	140412.0	5.2	8529118.0	101829607.0	6021257.0	1686954.0	624	46.0	1264.0	20409.0	104.0
Guangxi	2019	West	2016-2020	0.8549936856822312	0.82599255135597	0.9660802941449561	2	2.75	3	2.0	2	1.0	True	0	1	0.6165365181442352	88.78770161290322	0.6295917000274759	4.261693548387097	42816.81451612903	10.66468616694599	440387.0	93954.0	152390.0	5.59	11489123.0	110303466.0	6660125.0	1780480.0	678	50.0	1261.0	19877.0	105.0
Guangxi	2020	West	2016-2020	0.7510311284233405	0.7185716703400331	0.9567801428531326	1	2.0	2	1.181818181818182	1		False	0	0	0.6139760100783942						472215.0	102833.0	167487.0	5.9	12321935.0	98667880.0	6342258.0	3010227.0	733	51.0	1265.0	19298.0	105.0
Xinjiang	2001	West	2001-2005	0.821041513348649	0.8209044275479682	0.9998330342638563	1	2.333333333333333	3	2.363636363636364	3	1.0	True	0	0					7950.959488272921	8.981047890714677									533			7932.0
Xinjiang	2002	West	2001-2005	0.821041513348649	0.8209044275479682	0.9998330342638563	1	2.333333333333333	3	2.363636363636364	3	2.0	True	1	0	1.006720716876467	58.14750656167979	0.5997333688420254		8465.354330708662	9.043737152014728	110771.0	28311.0	28122.0	3.4873		22902000.0	964396.0		621	12.0	830.0		96.0
Xinjiang	2003	West	2001-2005	0.9336205073442165	0.9303552874506331	0.9965026262085098	2	2.666666666666667	3	2.454545454545455	3	3.0	True	1	0	1.024139752988574	60.28284081801495	0.6121144839772181	2.813930039556348	9753.871609917527	9.18541957336991	116584.0	31013.0	30282.0	3.69		25706332.0	1181952.0		625	12.0	833.0	4609.0	89.0
Xinjiang	2004	West	2001-2005	1.0	0.9971329445378052	0.9971329445378052	3	3.0	3	2.727272727272727	3	3.0	True	0	0	1.093309175617963	61.38665308201732	0.6288011817231249	2.847172694854814	11253.64238410596	9.328447122707272	120502.0	33792.0	30908.0	3.86	786831.8	27318653.0	1315842.0	244460.6	682	12.0	836.0	4753.0	85.0
Xinjiang	2005	West	2001-2005	1.0	0.9964844410969741	0.9964844410969741	3	2.666666666666667	3	2.636363636363636	3	3.0	True	0	0	1.06217177153668	58.29104477611941	0.6621943413135322	2.795024875621891	12956.16915422886	9.469327336259468	117165.0	32563.0	30657.0	3.86	839986.0	26149298.0	1373360.0	212082.5	678	13.0	825.0	4793.0	88.0
Xinjiang	2006	West	2006-2010	0.9836624989527701	0.9786281552538779	0.994882041651225	3	2.666666666666667	3	2.636363636363636	3	1.0	True	0	1	1.058189856471248	59.21951219512195	0.6754530477759473	3.017560975609756	14854.92682926829	9.606086862221048	121400.0	33988.0	32119.0	4.0	927385.1	27165132.0	1457375.0	197291.6	699	12.0	854.0	5332.0	92.0
Xinjiang	2007	West	2006-2010	0.8176060140360744	0.8172797054793394	0.9996008975580742	1	2.0	2	2.363636363636364	3	2.0	True	1	0	1.005077606600889	60.91694510739857	0.7260048894774371	3.743675417661098	16816.99284009547	9.730145132768687	127621.0	34838.0	34662.0	4.4226	1589760.0	30543309.0	1748230.0	483272.0	756	13.0	868.0	6975.0	87.0
Xinjiang	2008	West	2006-2010	0.9426368780888212	0.9363318483356078	0.9933112846529017	2	2.333333333333333	3	2.363636363636364	3	2.0	True	0	0	0.9788271810220597	61.0916087854327	0.7606445618940801	3.409986859395532	19632.11000563169	9.88492177031884	130174.0	35320.0	36084.0	4.6469	1530577.0	32385639.0	2024645.0	350686.0	741	13.0	876.0	6390.0	89.0
Xinjiang	2009	West	2006-2010	0.8974819534876404	0.8936676344919761	0.9957499769428881	2	1.666666666666667	1	1.909090909090909	2	2.0	True	0	0	0.9282807980783372	68.0723421799938	0.7425923419285028	3.636565784780161	19813.72444559744	9.894130130380525	146943.0	37872.0	40798.0	5.055	1877604.9126	34232145.0	2327278.0	470028.8	763	12.0	894.0	6956.0	90.0
Xinjiang	2010	West	2006-2010	0.8677119921949221	0.8643433153726205	0.9961177477635403	2	1.666666666666667	1	1.818181818181818	1	2.0	True	0	0	0.8933839211548391	72.72723112337594	0.7383754223903044	4.233654140981461	24884.19347309746	10.12198808060458	158917.0	39794.0	44543.0	5.37	2285241.0	34160068.0	2644559.0	599794.0	802	12.0	901.0	8350.0	90.0
Xinjiang	2011	West	2011-2015	0.9404576048374734	0.9333220060047425	0.9924126310468145	2	1.666666666666667	1	1.818181818181818	1	3.0	True	1	0	0.8257793273174734	75.98462450932897	0.7488357067950522	4.86166133172757	29927.19732332448	10.30652295541051	167828.0	40265.0	48760.0	5.69	2889999.0	37383273.0	3098466.0	790530.0	820	12.0	913.0	9825.0	90.0
Xinjiang	2012	West	2011-2015	1.0	1.0	1.0	3	2.333333333333333	3	2.272727272727273	3	3.0	True	0	0	0.7885374363667563	79.31144134218327	0.7426419064291161	5.114252187855498	33614.19396447478	10.42270369616778	177085.0	41358.0	52449.0	5.89	2628969.0	42075800.0	3499080.0	849140.0	836	13.0	919.0	10500.0	91.0
Xinjiang	2013	West	2011-2015	0.9648476993786294	0.9621803975691825	0.9972355203715938	3	2.0	2	2.181818181818182	2	3.0	True	0	0	0.7702994096645339	83.72477145254605	0.7238001244870184	5.074857571876517	37291.17166453208	10.52651189302069	189578.0	43582.0	56578.0	6.06	3051312.0	45500485.0	3599653.0	968359.0	860	15.0	924.0	10567.0	92.0
Xinjiang	2014	West	2011-2015	0.9730941374573783	0.9698116976955359	0.9966268014208582	3	2.333333333333333	3	2.363636363636364	3	2.0	True	0	1	0.7525923200428151	86.86169495359995	0.716080891965396	5.01072452544521	40346.23031842935	10.60525324475951	199649.0	44999.0	59792.0	6.22	3434102.0	48883927.0	3808262.0	1115829.0	878	16.0	929.0	10588.0	92.0
Xinjiang	2015	West	2011-2015	0.9582119650382503	0.9555708448566559	0.9972436994339879	2	2.0	2	2.090909090909091	2	2.0	True	0	0	0.7394081728511038	88.37282231441732	0.7208098409866882	4.81665275264543	39516.38534917127	10.58447068384197	208536.0	47226.0	63870.0	6.37	3949342.0	49824336.0	3953881.0	1338450.0	914	23.0	927.0	10439.0	92.0
Xinjiang	2016	West	2016-2020	0.9551771529803995	0.952307767503929	0.9969959651280212	2	2.0	2	2.181818181818182	2	3.0	True	1	0	0.7322400331243346	91.75938281901585	0.7127336517617332	4.738115095913261	40240.61718098416	10.60263214215561	220039.0	49517.0	67624.0	6.54	4446733.0	53675768.0	4161470.0	1446428.0	919	31.0	930.0	10432.0	92.0
Xinjiang	2017	West	2016-2020	0.9736514321530235	0.9719257982356266	0.9982276676637952	3	1.666666666666667	1	2.090909090909091	2	3.0	True	0	0	0.7232519910438455	91.76605316973415	0.7464633994152464	4.61717791411043	44506.99386503067	10.70340162131143	224368.0	51037.0	70566.0	6.85	4780792.0	56086027.0	4367501.0	1477560.0	919	34.0	926.0	10363.0	92.0
Xinjiang	2018	West	2016-2020	0.9769246845175525	0.976034933407184	0.9990892326455975	3	1.333333333333333	1	2.0	2	3.0	True	0	0	0.7175418469321465	91.32931242460796	0.7872609361792055	4.453156413349417	49051.38721351025	10.8006237462146	227136.0	51912.0	72347.0	7.19	4954502.0	56890432.0	4452232.0	1581854.0	907	43.0	929.0	10146.0	91.0
Xinjiang	2019	West	2016-2020	1.0	1.0	1.0	3	1.333333333333333	1	1.909090909090909	2	1.0	True	0	1	0.7242646107675988	93.68767340467697	0.7887910683916166	4.355529131985731	53892.62782401902	10.89474897247794	236374.0	55990.0	77306.0	7.39	7058773.0	62785920.0	4900888.0	1848238.0	917	45.0	926.0	10063.0	92.0
Xinjiang	2020	West	2016-2020	0.7759081019223726	0.7668887552540328	0.9883757539765422	1	1.0	1	1.181818181818182	1		False	0	0	0.7104274860252104						244500.0	57318.0	80681.0	7.02	7713172.0	56176166.0	3778280.0	3168950.0	917	47.0	925.0	9937.0	95.0
Jiangsu	2001	East	2001-2005	0.7895046538415889	0.6193560884949909	0.7844869380836638	1	1.75	1	1.888888888888889	1	1.0	True	0	0					12857.70224337186	9.461698307128461									662			26319.0
Jiangsu	2002	East	2001-2005	0.7895046538415889	0.6193560884949909	0.7844869380836638	1	1.75	1	1.888888888888889	1	1.0	True	0	0	1.16857826553346	40.8351171927923	0.5677466257912968		14370.478254979	9.572931260007007	301404.0	84972.0	72714.0	2.3184		77246000.0	2123442.0		886	21.0	1567.0		116.0
Jiangsu	2003	East	2001-2005	0.7842513847563123	0.65085402646173	0.8299048482572556	1	1.75	1	1.888888888888889	1	1.0	True	0	0	1.175178211895304	40.8046644395894	0.5783652512310055	2.790237947992255	16801.47505610452	9.729221962495673	302192.0	86385.0	73508.0	2.36		78122407.0	2340386.0		898	25.0	1552.0	19112.0	110.0
Jiangsu	2004	East	2001-2005	0.8033619855870767	0.7201597941891734	0.8964325013000195	1	1.75	1	2.111111111111111	2	2.0	True	1	0	1.162611237414745	41.6319117449213	0.5908928744546776	2.410063231535046	20185.12040898695	9.912700998539844	309450.0	89492.0	76975.0	2.46	4419546.1	84927158.0	2765579.0	485456.3	994	25.0	1466.0	16448.0	108.0
Jiangsu	2005	East	2001-2005	0.8529886024442613	0.8082834435270104	0.947589969210436	2	1.75	1	2.111111111111111	2	2.0	True	0	0	1.153917783047565	41.65181866104376	0.6098173097002411	2.551792303637322	24510.66157090129	10.10686346803472	316054.0	92940.0	80543.0	2.54	3915667.5	93807972.0	3095229.0	296003.5	1004	20.0	1442.0	17921.0	112.0
Jiangsu	2006	East	2006-2010	0.8661944723251674	0.8273645093569769	0.9551717723804478	2	2.0	2	2.222222222222222	3	1.0	True	0	1	1.148531208190332	44.30569536423841	0.6048883733722362	1.858940397350993	28797.41721854305	10.26804098219085	334508.0	98722.0	85955.0	2.68	4517690.2	104731485.0	3453537.0	325507.8	1061	39.0	1379.0	12656.0	107.0
Jiangsu	2007	East	2006-2010	0.8506143929636415	0.8124600725507702	0.9551449861082916	1	2.0	2	2.111111111111111	2	2.0	True	1	0	1.091873613019127	46.64498360655737	0.6424270668151197	1.795147540983607	34122.59672131148	10.43771510425814	355668.0	103324.0	94630.0	2.9966	5625102.0	116563740.0	3905257.0	453162.0	1085	36.0	1352.0	12336.0	106.0
Jiangsu	2008	East	2006-2010	0.8706570938987406	0.8277748749117195	0.9507472927200334	2	2.0	2	2.111111111111111	2	2.0	True	0	0	1.049942423761118	47.00155002409701	0.6811264731394367	2.342229690125435	40355.3072043557	10.60547819427703	360845.0	105767.0	100736.0	3.2014	6695689.0	128097092.0	4385661.0	487780.0	1094	39.0	1396.0	16586.0	104.0
Jiangsu	2009	East	2006-2010	0.8742117001951828	0.8416132436484918	0.9627110269292748	2	2.0	2	1.888888888888889	1	2.0	True	0	0	1.001720116355515	56.57061488673139	0.5972535399809614	2.399870550161812	44604.91909385114	10.70559942551037	437008.0	111230.0	111039.0	3.3787	8055179.7855	142317485.0	4906807.0	644933.1	1114	45.0	1415.0	17124.0	105.0
Jiangsu	2010	East	2006-2010	0.8747004858020303	0.848782706224711	0.9703695379183941	2	2.0	2	1.666666666666667	1	2.0	True	0	0	0.9414818503130382	58.33081300337766	0.6188838821414956	2.337553085773394	52641.61924634087	10.87126232628485	459025.0	115340.0	122509.0	3.61	9499026.0	150420724.0	5577559.0	808379.0	1155	49.0	1268.0	17127.0	103.0
Jiangsu	2011	East	2011-2015	0.8898180840457041	0.8757399744778325	0.9841786654819791	2	2.25	2	2.0	2	2.0	True	0	0	0.8877966401675491	60.99888590672001	0.6459134361937495	2.267939433838051	62174.34293816782	11.03769770067315	481818.0	120387.0	135602.0	3.94	11554868.0	166944454.0	6404666.0	1193786.0	1283	52.0	1220.0	16694.0	106.0
Jiangsu	2012	East	2011-2015	0.9272252371787046	0.9202486471895666	0.9924758411339558	2	2.75	3	2.333333333333333	3	2.0	True	0	0	0.8682937512480112	65.61998893936601	0.6415727993935068	2.140156919588181	68255.50064520365	11.13101330533368	519709.0	134800.0	155247.0	4.21	11537464.0	193682316.0	7571657.0	1681160.0	1426	51.0	1115.0	15835.0	110.0
Jiangsu	2013	East	2011-2015	0.9420524338848428	0.941188431871209	0.9990828514607506	2	2.75	3	2.333333333333333	3	3.0	True	1	0	0.8246017983670001	69.41415632490248	0.6684515444201099	2.095726551705462	75260.96764401744	11.22871692141286	551113.0	143611.0	174158.0	4.64	13499003.0	212012371.0	8468870.0	1891993.0	1490	58.0	1064.0	15575.0	109.0
Jiangsu	2014	East	2011-2015	0.9738930921365536	0.9693426924341415	0.9953276188740293	3	2.75	3	2.333333333333333	3	3.0	True	0	0	0.7927815772884031	74.06464272882364	0.6656347507204539	2.08126571910262	81768.62988469936	11.31164895129471	589559.0	149651.0	188767.0	4.93	15508023.0	230031286.0	9396724.0	2019440.0	1524	61.0	1044.0	15523.0	110.0
Jiangsu	2015	East	2011-2015	0.9760641904069232	0.9697045026759654	0.9934843550317051	3	2.75	3	2.111111111111111	2	3.0	True	0	0	0.7714242296493102	77.59800910196458	0.6688315924678283	2.059100083998846	87905.89621754448	11.38402216012148	618945.0	157369.0	203998.0	5.19	17428607.0	241218306.0	9953981.0	2531312.0	1581	59.0	1033.0	15391.0	109.0
Jiangsu	2016	East	2016-2020	0.9857368669941499	0.9725538076466295	0.9866261881959228	3	3.0	3	2.333333333333333	3	3.0	True	0	0	0.7681445778774506	81.77484685585698	0.6774699327490342	2.064508063507938	96747.4434304288	11.4798591860512	654117.0	169889.0	221168.0	5.54	19484593.0	247529630.0	10734363.0	3019955.0	1678	69.0	1039.0	15475.0	110.0
Jiangsu	2017	East	2016-2020	0.9811537800980905	0.9652380486380985	0.9837785556323282	3	3.0	3	2.222222222222222	3	2.0	True	0	1	0.7651811266915992	86.24325906367928	0.6771543728058711	2.039530220567173	106945.5120620725	11.58007475067611	692473.0	181276.0	236906.0	5.84	21695093.0	257169400.0	11302704.0	3260072.0	1727	68.0	1057.0	15319.0	110.0
Jiangsu	2018	East	2016-2020	0.9533456208968397	0.9384958127678311	0.9844234789529541	2	3.0	3	2.111111111111111	2	2.0	True	0	0	0.7444762731259263	91.82884113774686	0.6653683008843333	2.032542541299217	115011.0545273879	11.65278352905066	739314.0	193878.0	260422.0	6.11	24079604.0	264255909.0	11714336.0	3729652.0	1853	71.0	1053.0	15311.0	114.0
Jiangsu	2019	East	2016-2020	0.9532304955608049	0.9355424583273426	0.981444113133355	2	2.75	3	2.0	2	1.0	True	0	1	0.7546348575594277	97.43915737298637	0.6557938484155588	2.007063197026022	123459.1325898389	11.72366547008357	786334.0	211174.0	279836.0	6.39	30399354.0	282682902.0	12355386.0	4265497.0	1941	74.0	1028.0	15169.0	115.0
Jiangsu	2020	East	2016-2020	0.8013657431521716	0.8007083890165745	0.9991797077162153	1	1.0	1	1.111111111111111	1		False	0	0	0.7615983192763097						823261.0	224031.0	294159.0	6.31	31327303.0	240455478.0	11073303.0	5756673.0	1996	82.0	999.0	15020.0	116.0
Jiangxi	2001	Central	2001-2005	0.8533282358341121	0.7742288995912875	0.907304911614103	2	2.0	2	1.8	1	2.0	True	0	0					5197.515527950287	8.555936007308327									589			22839.0
Jiangxi	2002	Central	2001-2005	0.8533282358341121	0.7742288995912875	0.907304911614103	2	2.0	2	1.8	1	2.0	True	0	0	1.124718341595313	33.80577925153955	0.5605846224987389		5804.073898626243	8.66631534628454	142728.0	39932.0	35504.0	1.8951		30104000.0	1152510.0		558	7.0	1560.0		120.0
Jiangxi	2003	Central	2001-2005	0.8656565956743825	0.7309331445890814	0.8443684808057798	2	1.833333333333333	1	1.6	1	2.0	True	0	0	1.146860219531785	32.45428667467446	0.551545014051046	4.08699106536319	6599.102540295205	8.794688940025418	138068.0	38554.0	33617.0	1.79		27380613.0	1078656.0		498	9.0	1533.0	15854.0	110.0
Jiangxi	2004	Central	2001-2005	0.9179513858713373	0.849335873492035	0.9252514747127146	2	2.0	2	1.6	1	2.0	True	0	0	1.128792796861328	32.97012138188609	0.5459488544646144	4.464519140989729	8068.860877684407	8.995767596119054	141244.0	39992.0	35429.0	1.8	1064774.0	31554864.0	1320457.0	129167.3	508	13.0	1523.0	17603.0	112.0
Jiangxi	2005	Central	2001-2005	0.9624921551395169	0.9399077968935421	0.9765355404453129	2	2.166666666666667	2	1.8	1	3.0	True	1	0	1.107710417892878	32.17281373231269	0.5563703612911598	5.218046856877755	9410.25284156808	9.149555101673078	138697.0	39522.0	35679.0	1.79	886950.1	31693778.0	1333758.0	100843.8	486	13.0	1506.0	20989.0	112.0
Jiangxi	2006	Central	2006-2010	0.9783469007939447	0.9602604868004609	0.981513291472783	3	2.166666666666667	2	1.8	1	2.0	True	0	1	1.093477686823343	32.88361373588384	0.5625902356288811	5.608896058999769	11109.77183682876	9.315580345683708	142682.0	41410.0	37870.0	1.85	960308.8	32270680.0	1478379.0	113089.6	489	12.0	1528.0	22809.0	112.0
Jiangxi	2007	Central	2006-2010	0.8935478229280811	0.6679633827666385	0.7475407198439348	2	2.166666666666667	2	1.8	1	2.0	True	0	0	1.014679589724287	35.08195970695971	0.597087510930709	5.471153846153846	13278.96062271062	9.4939361536053	153238.0	43132.0	42508.0	2.0947	2342433.0	35758223.0	1726782.0	553056.0	482	12.0	1531.0	22367.0	113.0
Jiangxi	2008	Central	2006-2010	0.9252013325830452	0.8594025199841687	0.928881627942348	2	2.166666666666667	2	1.8	1	2.0	True	0	0	0.9547687651582679	38.28909090909091	0.599074030105893	6.204772727272728	15843.29545454545	9.67050169010259	168472.0	46059.0	48241.0	2.2938	1694743.0	38799008.0	2042600.0	219794.0	491	12.0	1529.0	25772.0	111.0
Jiangxi	2009	Central	2006-2010	0.8784571166224606	0.7795844475972762	0.8874473583806397	2	1.833333333333333	1	1.8	1	2.0	True	0	0	0.9419790132890985	50.42238903887488	0.4938877446048852	6.428019794691003	17271.90192064678	9.756836293661081	223480.0	50540.0	53653.0	2.4903	2141608.192	41747368.0	2365828.0	311494.8	502	28.0	1553.0	26937.0	111.0
Jiangxi	2010	Central	2006-2010	0.8560031372131638	0.742955466256416	0.8679354478480182	2	2.0	2	2.0	2	2.0	True	0	0	0.8987073024569814	51.75529316618814	0.5139570925545032	6.381087348130685	21180.48592045151	9.960835561312031	230945.0	52489.0	58405.0	2.66	2506052.0	42630399.0	2524640.0	386469.0	504	37.0	1570.0	26904.0	111.0
Jiangxi	2011	Central	2011-2015	0.8991556644959552	0.7675341099097924	0.853616498473658	2	2.333333333333333	3	2.2	3	2.0	True	0	0	0.8228739913097455	54.48890478950054	0.5230422617246596	7.490804092213219	26073.26510809432	10.16866574297066	244570.0	53026.0	64440.0	2.85	3167157.0	46383376.0	3009826.0	608171.0	542	40.0	1582.0	32040.0	110.0
Jiangxi	2012	Central	2011-2015	0.9043231178637036	0.8631196453890106	0.95443722308899	2	2.666666666666667	3	2.4	3	2.0	True	0	0	0.7833460550968011	57.62786699204457	0.6316388563370731	7.538079892456638	28750.16699297043	10.26639885465977	259552.0	56444.0	72055.0	3.64	3225073.0	50820530.0	3669095.0	664880.0	548	42.0	1582.0	32369.0	113.0
Jiangxi	2013	Central	2011-2015	0.8979116844178205	0.8415387788467605	0.9372177614465386	2	2.666666666666667	3	2.4	3	2.0	True	0	0	0.7523558669718319	59.6660880333471	0.6452576542052251	7.281492210563576	31865.79392545588	10.36928842271985	269819.0	58841.0	78209.0	3.85	3769981.0	52727598.0	3954190.0	706493.0	548	43.0	1591.0	31337.0	112.0
Jiangxi	2014	Central	2011-2015	0.8943599202511515	0.8415106231007836	0.9409082451553431	2	2.666666666666667	3	2.4	3	2.0	True	0	0	0.7374613739006418	61.81332229600014	0.6649052093202169	7.179403631752295	34597.26209556687	10.45152982772893	280766.0	62050.0	84140.0	4.11	4464798.0	56925557.0	4313101.0	826007.0	565	44.0	1593.0	31017.0	112.0
Jiangxi	2015	Central	2011-2015	0.8792445121993272	0.8200582266920596	0.9326850669113419	2	2.666666666666667	3	2.4	3	2.0	True	0	0	0.7111488183614463	63.86281849383327	0.6780158004485995	7.070656185455238	36629.73127476384	10.50861551953967	291574.0	63704.0	89579.0	4.33	5042272.0	58851866.0	4483432.0	1083241.0	568	45.0	1585.0	30697.0	112.0
Jiangxi	2016	Central	2016-2020	0.8783600168387917	0.8230967155126119	0.9370835417519665	2	2.666666666666667	3	2.4	3	2.0	True	0	0	0.6911295134999319	65.6905487804878	0.6926414962987029	6.964067944250871	40285.2787456446	10.60374138952817	301651.0	66016.0	95519.0	4.55	5750429.0	62947414.0	4779057.0	1312929.0	592	44.0	1585.0	30394.0	112.0
Jiangxi	2017	Central	2016-2020	0.8689197734858762	0.8412574056538265	0.9681646468682883	2	2.5	3	2.4	3	2.0	True	0	0	0.6731694666167191	68.75768065772392	0.7359177842528902	6.775421895283428	43284.96321938555	10.67556058391833	317798.0	70083.0	104109.0	5.06	6368686.0	67864048.0	5213659.0	1317934.0	669	47.0	1582.0	29734.0	112.0
Jiangxi	2018	Central	2016-2020	0.8976709880831603	0.8901809005930621	0.9916560882667133	2	2.5	3	2.4	3	2.0	True	0	0	0.6611339136710117	70.10477624784853	0.7659963111521666	6.432228915662651	47299.44061962135	10.76425374818644	325847.0	73290.0	110855.0	5.37	7246234.0	71208583.0	5684701.0	1738960.0	716	49.0	1588.0	28309.0	112.0
Jiangxi	2019	Central	2016-2020	0.9093991004143048	0.9043890930337652	0.9944908595376253	2	2.5	3	2.4	3	1.0	True	0	1	0.6678930015862075	74.6405915130733	0.766339050112986	6.360480068581226	53059.36562366052	10.87916667179027	348273.0	80423.0	120413.0	5.72	9679722.0	79532765.0	6177271.0	1863962.0	807	53.0	1590.0	28088.0	112.0
Jiangxi	2020	Central	2016-2020	0.811041860208624	0.8048080823860504	0.9923138642671661	1	1.333333333333333	1	1.4	1		False	0	0	0.6709890058877688						367797.0	86726.0	129251.0	6.33	10339602.0	74786885.0	5825609.0	2633287.0	858	53.0	1589.0	27440.0	114.0
Hebei	2001	East	2001-2005	1.0	1.0	1.0	3	1.571428571428571	1	1.666666666666667	1	3.0	True	0	0					8235.199283475145	9.016172841890903									773			61860.0
Hebei	2002	East	2001-2005	1.0	1.0	1.0	3	1.571428571428571	1	1.666666666666667	1	2.0	True	0	1	1.504618960783921	38.93125463994061	0.5697992578241203		8935.827765404603	9.097824066324767	262202.0	75085.0	49903.0	2.2183		53527000.0	2242166.0		830	29.0	3245.0		181.0
Hebei	2003	East	2001-2005	0.8991161300709242	0.8895739910639342	0.989387200732082	2	1.428571428571429	1	1.777777777777778	1	3.0	True	1	0	1.47456463759021	38.74441608168475	0.5704047766110768	7.179618993594744	10224.31693020398	9.23252417478749	262278.0	75191.0	50992.0	2.21		45246546.0	2047368.0		770	29.0	3210.0	45392.0	186.0
Hebei	2004	East	2001-2005	1.0	1.0	1.0	3	1.428571428571429	1	1.888888888888889	1	3.0	True	0	0	1.445074944468296	39.41826993684829	0.547969254728967	7.059773828756058	12450.62417388749	9.429526035084958	268399.0	77417.0	53573.0	2.16	1361395.2	48433864.0	2400276.0	112382.8	818	32.0	1966.0	46104.0	183.0
Hebei	2005	East	2001-2005	0.9983531339671621	0.9906114923581416	0.992245587913109	3	1.428571428571429	1	2.0	2	3.0	True	0	0	1.487825033054209	40.05605021164794	0.5592163950674869	7.462560210188293	14614.0855349584	9.589741105280414	274424.0	81021.0	54456.0	2.24	1633233.4	49223821.0	2665317.0	134585.3	817	32.0	1966.0	49160.0	184.0
Hebei	2006	East	2006-2010	1.0	1.0	1.0	3	1.428571428571429	1	2.111111111111111	2	3.0	True	0	0	1.403143981225842	40.54262104957959	0.5845700003218159	7.954769498405335	16624.52884894172	9.718634525209191	279663.0	81315.0	57952.0	2.37	1769731.7	50613287.0	2921423.0	148801.7	874	32.0	1965.0	52907.0	183.0
Hebei	2007	East	2006-2010	0.974048377297498	0.9391867788405951	0.9642095821219613	3	1.571428571428571	1	1.888888888888889	1	3.0	True	0	0	1.276105548284993	43.0570358634596	0.6461893960427504	8.963416390609247	19598.61731240098	9.883214297444509	298945.0	83858.0	65714.0	2.7823	2831304.0	62210115.0	3613456.0	296640.0	1122	30.0	1962.0	60271.0	186.0
Hebei	2008	East	2006-2010	1.0	0.9768141453220677	0.9768141453220677	3	1.428571428571429	1	2.0	2	3.0	True	0	0	1.244705814189287	43.38815422345975	0.6908798158505699	8.70103966048632	22910.83473318815	10.03936521010409	303232.0	85932.0	69038.0	2.9976	3209004.0	66388832.0	4113715.0	272185.0	1111	31.0	1958.0	58852.0	185.0
Hebei	2009	East	2006-2010	0.9910145846464068	0.9432630818323934	0.9518155397974782	3	1.428571428571429	1	1.777777777777778	1	2.0	True	0	1	1.273216508922476	57.90842147162515	0.5545652805565716	9.716678039349484	24501.70590242238	10.10649802277916	407351.0	95108.0	74699.0	3.2114	4261050.9372	70334805.0	4577240.0	362405.9	1123	33.0	1962.0	66389.0	185.0
Hebei	2010	East	2006-2010	0.95092128734569	0.9115363414354585	0.9585823280703213	2	1.428571428571429	1	1.666666666666667	1	3.0	True	1	0	1.16037595448249	60.80613322953737	0.5624432632625768	9.486070951957295	28350.56161032015	10.25240211884752	437415.0	101360.0	87351.0	3.42	4771245.0	74748831.0	5099328.0	468807.0	1226	32.0	1962.0	66277.0	186.0
Hebei	2011	East	2011-2015	0.9676461064490531	0.9469507687843556	0.9786126999046761	3	1.571428571428571	1	1.888888888888889	1	3.0	True	0	0	1.107410179640719	62.02712239883655	0.5852278583325169	9.299759271101069	33859.1618546206	10.42996490212088	449108.0	103565.0	93520.0	3.63	5649755.0	82489933.0	5666693.0	632844.0	1247	35.0	1960.0	65375.0	185.0
Hebei	2012	East	2011-2015	1.0	1.0	1.0	3	1.714285714285714	1	2.222222222222222	3	3.0	True	0	0	1.066507824449935	63.57219406903043	0.6134757588774032	9.121634138409416	36466.51599791973	10.50414974860927	463283.0	108771.0	101988.0	3.9	5455116.0	92357191.0	6533259.0	739408.0	1249	37.0	1961.0	64513.0	185.0
Hebei	2013	East	2011-2015	0.9945007279379448	0.9943999607589514	0.999898675610623	3	1.714285714285714	1	2.222222222222222	3	3.0	True	0	0	1.027114753510392	67.09916387207284	0.6169972561644838	8.765091829512276	38789.66698078856	10.56590917521512	492012.0	114550.0	111526.0	4.14	6509113.0	100619011.0	7027249.0	989181.0	1268	38.0	1960.0	62311.0	265.0
Hebei	2014	East	2011-2015	0.9997590563628956	0.9980737341368326	0.9983142716084071	3	1.714285714285714	1	2.333333333333333	3	2.0	True	0	1	0.9931798596577619	69.46023362112747	0.629136956814207	8.587777213475537	39845.81005586592	10.59277253580127	512877.0	121014.0	121845.0	4.37	7465717.0	111609913.0	7607979.0	1040019.0	1341	38.0	1960.0	61450.0	222.0
Hebei	2015	East	2011-2015	0.949233444413546	0.9469623028119039	0.99760739403462	2	1.571428571428571	1	2.222222222222222	3	3.0	True	1	0	0.9695039785601903	71.82380416219974	0.6418484865531815	8.411134396060833	40143.34161176148	10.60021186780814	533286.0	128786.0	132837.0	4.61	8452111.0	117337217.0	7768793.0	1304239.0	1543	39.0	1960.0	60492.0	204.0
Hebei	2016	East	2016-2020	1.0	1.0	1.0	3	1.857142857142857	1	2.333333333333333	3	3.0	True	0	0	0.9599461765854203	74.31258366800536	0.6499572160723452	8.345515394912985	42932.32931726908	10.6673804182435	555115.0	137687.0	143432.0	4.83	9770135.0	131812056.0	8830453.0	1359082.0	1618	44.0	1970.0	60371.0	191.0
Hebei	2017	East	2016-2020	0.9782885428289411	0.9720691370585882	0.9936425650530792	3	1.857142857142857	1	2.222222222222222	3	2.0	True	0	1	0.9463452516999931	78.53812477392174	0.6684651581779606	8.271405621635424	45237.35557588782	10.71967847529189	590569.0	149885.0	158383.0	5.25	11135123.0	141426200.0	9376952.0	1566053.0	1846	45.0	1972.0	60225.0	192.0
Hebei	2018	East	2016-2020	0.9561269260212348	0.9473030696445593	0.9907712499914687	2	1.857142857142857	1	2.111111111111111	2	2.0	True	0	0	0.9529685357768869	82.57993647432504	0.6757089237692596	8.07993647432504	47657.84806776059	10.77180259788684	623974.0	164733.0	172863.0	5.58	12526862.0	151388131.0	9843590.0	1798415.0	2108	46.0	2005.0	59047.0	187.0
Hebei	2019	East	2016-2020	0.920179750894629	0.9143420559810919	0.993655918957289	2	1.571428571428571	1	2.0	2	1.0	True	0	1	0.9378786650452642	85.24486301369862	0.6639696281863288	8.103793466807165	46238.83034773433	10.74157520777837	647179.0	173531.0	185025.0	5.66	15929267.0	164962786.0	9909472.0	2041426.0	2120	48.0	1998.0	59526.0	187.0
Hebei	2020	East	2016-2020	0.7683137953190663	0.7575430939127807	0.985981377046845	1	1.142857142857143	1	1.111111111111111	1		False	0	0	0.919812093734637						674956.0	185229.0	201377.0	5.92	16910989.0	151542868.0	8763150.0	3066101.0	2244	52.0	1996.0	60183.0	187.0
Henan	2001	Central	2001-2005	1.0	1.0	1.0	3	1.666666666666667	1	1.6	1	3.0	True	0	0					5790.695970695971	8.664007765536077									967			62961.0
Henan	2002	Central	2001-2005	1.0	1.0	1.0	3	1.666666666666667	1	1.6	1	3.0	True	0	0	1.167596308476885	34.73639862685946	0.5545767771418988		6278.456257151774	8.744879410318942	333921.0	80591.0	69023.0	1.9264		69783000.0	2500248.0		1067	30.0	2025.0		162.0
Henan	2003	Central	2001-2005	0.9900774957558615	0.9830103274602673	0.9928620049179091	3	1.5	1	1.4	1	3.0	True	0	0	1.146497965306037	36.09082445432917	0.5458451087735389	4.796834591910624	7104.27226647357	8.868451609736235	348890.0	82549.0	72001.0	1.97		68928709.0	2672827.0		1102	27.0	2041.0	44330.0	165.0
Henan	2004	Central	2001-2005	1.0	1.0	1.0	3	1.833333333333333	1	1.4	1	3.0	True	0	0	1.123295735827346	36.73201605433776	0.5444841353225468	5.226510239785942	8802.91242152928	9.082837902704076	356925.0	83954.0	74739.0	2.0	1596292.7	70404035.0	2921604.0	121838.8	1123	32.0	2059.0	48727.0	165.0
Henan	2005	Central	2001-2005	1.0	1.0	1.0	3	1.833333333333333	1	1.6	1	3.0	True	0	0	1.106116786807032	38.62078891257996	0.5230343700571132	6.511087420042644	11287.22814498934	9.331427112827392	362263.0	85317.0	77132.0	2.02	1890213.7	76004108.0	3270904.0	155548.0	1172	30.0	2088.0	58986.0	167.0
Henan	2006	Central	2006-2010	1.0	1.0	1.0	3	1.833333333333333	1	1.8	1	3.0	True	0	0	1.051575135787568	39.91950596252129	0.5235535735242343	6.75298126064736	13163.10689948893	9.48517326360256	374924.0	87123.0	82850.0	2.09	2101616.2	80494692.0	3499323.0	171852.2	1201	29.0	2088.0	61336.0	166.0
Henan	2007	Central	2006-2010	0.9931551683376255	0.9902410727042499	0.9970658204012034	3	2.0	2	1.6	1	3.0	True	0	0	0.9703726701187533	41.11581196581196	0.5621195081643471	6.717521367521368	16038.95299145299	9.68277560444294	384844.0	87515.0	90187.0	2.3112	2797892.0	84377827.0	4070506.0	234876.0	1192	28.0	2084.0	60792.0	165.0
Henan	2008	Central	2006-2010	0.9999999999999999	1.0	1.0	3	1.833333333333333	1	1.6	1	3.0	True	0	0	0.9275144712180675	42.00636334712058	0.6067414069955919	6.7858733693923	19109.69349878036	9.857950998318692	396078.0	89571.0	96571.0	2.5487	3594339.0	92374277.0	4822462.0	290353.0	1174	29.0	2085.0	61899.0	167.0
Henan	2009	Central	2006-2010	0.98685833163884	0.9868252768110426	0.9999665049919146	3	1.666666666666667	1	1.6	1	3.0	True	0	0	0.9593781478146923	60.37451249077686	0.469486192610336	6.919890376304417	20533.84631601138	9.929829843464065	572773.0	107624.0	112181.0	2.8345	4577053.2921	99927876.0	5544507.0	388317.7	1193	26.0	2084.0	63565.0	167.0
Henan	2010	Central	2006-2010	0.9968675744775538	0.9911821922624245	0.9942967527877422	3	1.666666666666667	1	1.8	1	3.0	True	0	0	0.9078708890792856	62.84205030185792	0.4821612257151988	7.040477733929658	24552.05400321477	10.10855079584158	591059.0	110201.0	121384.0	3.03	5442195.0	103470565.0	6203957.0	523545.0	1198	32.0	2079.0	64140.0	167.0
Henan	2011	Central	2011-2015	1.0	1.0	1.0	3	2.0	2	2.0	2	3.0	True	0	0	0.8117324465447332	66.41393268001704	0.4818266093980054	7.045377077119728	28686.65317426502	10.26418724738734	623494.0	111308.0	137124.0	3.2	6690127.0	114076405.0	6997396.0	812964.0	1220	39.0	2068.0	64074.0	166.0
Henan	2012	Central	2011-2015	1.0	1.0	1.0	3	2.166666666666667	2	2.2	3	3.0	True	0	0	0.7451246787703232	69.37741866893472	0.6039429082817931	6.292153944290878	31468.54135658091	10.35674363870083	652564.0	116270.0	156041.0	4.19	7055679.0	131078265.0	8513693.0	970209.0	1285	46.0	2072.0	57112.0	165.0
Henan	2013	Central	2011-2015	0.9822230612031841	0.9817691478330904	0.9995378713980329	3	2.166666666666667	2	2.2	3	3.0	True	0	0	0.7139474548812127	76.09469529976045	0.6005674879171751	6.270137623694009	34197.49600301699	10.4399077040842	716306.0	126036.0	176534.0	4.57	8519172.0	142764555.0	9353025.0	1162039.0	1402	46.0	2068.0	56955.0	165.0
Henan	2014	Central	2011-2015	1.0	1.0	1.0	3	2.166666666666667	2	2.2	3	3.0	True	0	0	0.7032603065138109	78.96820686731665	0.6167038854234888	6.228910555320051	37026.53666807959	10.51939014180155	745144.0	134405.0	191117.0	4.87	10026627.0	158836162.0	10473401.0	1207642.0	1412	46.0	2055.0	56721.0	164.0
Henan	2015	Central	2011-2015	0.9845092020159508	0.9844666183414196	0.9999567462910006	3	2.0	2	2.2	3	3.0	True	0	0	0.6963664871497717	81.33839662447257	0.6343867366630009	6.220991561181434	39031.81434599157	10.5721323450279	771088.0	143010.0	205366.0	5.16	11190522.0	168673195.0	10985485.0	1475786.0	1521	49.0	2057.0	56918.0	164.0
Henan	2016	Central	2016-2020	1.0	1.0	1.0	3	2.333333333333333	3	2.2	3	3.0	True	0	0	0.6845576549929544	83.55853965589593	0.6546308758537565	6.172156945027276	42458.86487620646	10.65629100094337	796480.0	152056.0	222123.0	5.47	12471958.0	181457916.0	11946588.0	1623417.0	1596	51.0	2059.0	56774.0	164.0
Henan	2017	Central	2016-2020	0.9916587750871135	0.9916950907327731	1.0	3	2.333333333333333	3	2.2	3	3.0	True	0	0	0.6863489408910838	86.58162405993022	0.6756630016492572	6.121582194195503	46607.62014953249	10.74951932926754	827645.0	165802.0	241571.0	5.85	14599496.0	191347664.0	12998513.0	1756984.0	1632	53.0	2055.0	56462.0	161.0
Henan	2018	Central	2016-2020	1.0	1.0	1.0	3	2.166666666666667	2	2.2	3	3.0	True	0	0	0.6856784492588369	89.86642373763665	0.7054915213394395	6.0609057782405	50032.12909942738	10.82042066003143	863167.0	180402.0	263100.0	6.34	17305892.0	207119133.0	14567847.0	2028276.0	1825	59.0	2042.0	56173.0	163.0
Henan	2019	Central	2016-2020	1.0	1.0	1.0	3	2.0	2	2.2	3	2.0	True	0	1	0.6877059496362378	92.09336099585063	0.7210074568023608	6.029045643153527	56285.47717842313	10.9381918266498	887780.0	191795.0	278891.0	6.64	22167061.0	224507436.0	15706797.0	2134491.0	1974	62.0	2041.0	56079.0	163.0
Henan	2020	Central	2016-2020	0.8835082819926974	0.8813338030485451	0.9975388131741699	2	1.0	1	1.2	1		False	0	0	0.6960421903494505						940491.0	211830.0	304335.0	6.71	23012205.0	202776683.0	14232521.0	3861556.0	2205	68.0	2020.0	57003.0	163.0
Zhejiang	2001	East	2001-2005	0.9520852466372245	0.878272757200647	0.9224728145958736	2	1.6	1	1.777777777777778	1	2.0	True	0	0					14954.12703230002	9.612742596394718									451			20898.0
Zhejiang	2002	East	2001-2005	0.9520852466372245	0.878272757200647	0.9224728145958736	2	1.6	1	1.777777777777778	1	2.0	True	0	0	1.237619782962791	42.843770174306	0.5669435696526783		17223.30535829567	9.754018708359567	199095.0	58506.0	47273.0	2.429		76152000.0	1927574.0		490	19.0	2481.0		88.0
Zhejiang	2003	East	2001-2005	0.9569045126889606	0.8848413865833351	0.9246914136676776	2	1.6	1	1.777777777777778	1	2.0	True	0	0	1.273499939145604	44.43525552670663	0.5806200435708893	3.81767477642081	20739.21637764315	9.939781697928114	207937.0	62781.0	49298.0	2.58		74540209.0	2232893.0		474	19.0	2350.0	15515.0	88.0
Zhejiang	2004	East	2001-2005	0.9489943179213399	0.904872894830377	0.9535071788547631	2	1.8	1	2.0	2	2.0	True	0	0	1.188413456281664	46.93622881355932	0.583770803334853	3.916101694915254	24679.44915254237	10.11372615818119	221539.0	65213.0	54874.0	2.74	4767603.7	87342404.0	2431850.0	306291.2	519	19.0	2235.0	16249.0	88.0
Zhejiang	2005	East	2001-2005	0.9395981503434263	0.9127376831051361	0.9714128138412442	2	2.0	2	2.111111111111111	2	2.0	True	0	0	1.154167842148061	47.32458425165297	0.6022239909905714	3.712482468443198	26883.75075135244	10.19927732178339	236197.0	69549.0	60259.0	2.85	4084143.8	96891300.0	2636530.0	267843.2	553	17.0	2174.0	16355.0	87.0
Zhejiang	2006	East	2006-2010	0.931533807752655	0.911786108003384	0.9788008770214011	2	2.4	3	2.222222222222222	3	2.0	True	0	0	1.128409517375966	51.21626506024096	0.5837989155365272	3.706024096385542	31563.19277108434	10.35974693495971	255057.0	75169.0	66615.0	2.99	4627463.0	106983364.0	2907015.0	361511.9	606	22.0	2018.0	16438.0	87.0
Zhejiang	2007	East	2006-2010	0.9472840170399822	0.9361517032553105	0.9882481773318025	2	1.8	1	2.0	2	2.0	True	0	0	1.102412987879462	54.11521739130435	0.6133949303016912	3.300197628458498	37062.70750988142	10.52036655464195	273823.0	79312.0	71944.0	3.3194	5818480.0	118705822.0	3251263.0	574023.0	632	28.0	1857.0	14842.0	87.0
Zhejiang	2008	East	2006-2010	0.9558922297625563	0.9490516065107757	0.992843729618474	2	2.2	2	2.111111111111111	2	2.0	True	0	0	1.065134637984773	56.31640625	0.6093606159395158	3.10078125	41919.31640624999	10.64350201175915	288340.0	83383.0	78284.0	3.4317	6790196.0	130125285.0	3590921.0	624141.0	635	30.0	1709.0	14167.0	87.0
Zhejiang	2009	East	2006-2010	0.9197426616919571	0.9154028827310456	0.9952815291258449	2	2.0	2	1.888888888888889	1	2.0	True	0	0	1.057077055726992	63.13011583011583	0.5716289210859473	3.01003861003861	44382.91505791506	10.70060987837444	327014.0	93175.0	88144.0	3.6087	7839745.6594	141637639.0	3852826.0	793350.3	652	30.0	1670.0	13922.0	87.0
Zhejiang	2010	East	2006-2010	0.9106176023876462	0.9078605391468064	0.9969723150160827	2	2.0	2	1.666666666666667	1	2.0	True	0	0	0.9976207208111635	64.78846086760146	0.5988720750642585	2.781781360908178	50899.21803136321	10.83760283957902	352871.0	99373.0	99610.0	3.88	9025156.0	156681377.0	4345922.0	1028765.0	687	30.0	1508.0	13643.0	87.0
Zhejiang	2011	East	2011-2015	0.9538970420219367	0.9536835021713341	0.9997761395190513	2	2.2	2	2.0	2	3.0	True	1	0	0.9476458476321208	68.48929159802306	0.5942534818271475	2.754530477759473	59159.52773201538	10.98799293389929	374157.0	103554.0	109275.0	4.07	10559771.0	181663463.0	4885739.0	1410488.0	731	46.0	1197.0	13851.0	85.0
Zhejiang	2012	East	2011-2015	1.0	0.9982556691407297	0.9982556691407297	3	2.4	3	2.222222222222222	3	3.0	True	0	0	0.902285822624121	73.04984480555048	0.5325131094192865	2.599050575132372	63292.55066642322	11.05552291821219	400094.0	109459.0	121313.0	3.89	10846333.0	206407088.0	5617344.0	1639603.0	782	52.0	1144.0	13091.0	86.0
Zhejiang	2013	East	2011-2015	0.999197396221439	0.9985220823358729	0.9993241436695893	3	2.4	3	2.222222222222222	3	3.0	True	0	0	0.8844429373422252	77.67770098217534	0.5381209725760527	2.481811567842852	68673.2993815933	11.13711574737463	427072.0	117370.0	132705.0	4.18	12205097.0	221748355.0	6193026.0	1949364.0	843	61.0	1141.0	12504.0	87.0
Zhejiang	2014	East	2011-2015	1.0	1.0	1.0	3	2.6	3	2.333333333333333	3	3.0	True	0	0	0.858957840995997	82.7539941902687	0.5389467956973206	2.393064633260712	72935.7843137255	11.19733466606125	455809.0	124670.0	145141.0	4.46	13942354.0	239369386.0	6802584.0	2234906.0	935	62.0	1139.0	12042.0	89.0
Zhejiang	2015	East	2011-2015	0.9693748240918034	0.9659230791998901	0.9964392051390986	3	2.6	3	2.111111111111111	2	3.0	True	0	0	0.8488667979617993	88.64560389962088	0.5550190628258602	2.358187398447373	77426.41270987543	11.25708325084705	491008.0	135772.0	159945.0	4.92	15238116.0	246421979.0	7154096.0	2511504.0	1049	70.0	1194.0	11868.0	88.0
Zhejiang	2016	East	2016-2020	0.9686421225690461	0.9650857907271851	0.9963285389319754	3	2.6	3	2.333333333333333	3	3.0	True	0	0	0.8309334586272297	93.66690518783543	0.5540911157032685	2.302504472271914	84528.37209302325	11.34484252140349	523598.0	145017.0	174523.0	5.19	17188366.0	253516560.0	7819616.0	2824490.0	1130	70.0	1194.0	11677.0	87.0
Zhejiang	2017	East	2016-2020	0.9975917365309354	0.9868952827879978	0.9892777241919286	3	2.4	3	2.222222222222222	3	3.0	True	0	0	0.8261159085218707	98.23510694714513	0.5639531703244103	2.242354604914266	91511.86141064168	11.42422387576518	555716.0	155076.0	187717.0	5.54	19398307.0	276330531.0	8526650.0	3208372.0	1204	71.0	1150.0	11535.0	88.0
Zhejiang	2018	East	2016-2020	1.0	0.9873395875890457	0.9873395875890457	3	2.2	2	2.0	2	3.0	True	0	0	0.8243917205512354	102.7291267212829	0.5636181465563317	2.202893498344082	97955.63883562837	11.49226999022644	589357.0	166124.0	201511.0	5.79	21404290.0	283051903.0	9232041.0	3517355.0	1288	67.0	1155.0	11483.0	89.0
Zhejiang	2019	East	2016-2020	1.0	0.9917074368995502	0.9917074368995502	3	2.2	2	1.888888888888889	1	1.0	True	0	1	0.8187360662450521	107.3504273504274	0.5579856687898089	2.165982905982906	106584.1709401709	11.57669028944581	628000.0	179950.0	219790.0	5.99	26507417.0	297293819.0	9912404.0	3882782.0	1372	65.0	1081.0	11590.0	92.0
Zhejiang	2020	East	2016-2020	0.8426955379144943	0.8425383245841748	0.9998134399397575	1	1.0	1	1.111111111111111	1		False	0	0	0.8218280580262328						659781.0	191541.0	233067.0	5.6	27097818.0	259173560.0	8775989.0	5530546.0	1429	67.0	1058.0	11300.0	92.0
Hainan	2001	East	2001-2005	0.9567787118478059	0.7622001379815457	0.79663158109938	2	3.0	3	1.777777777777778	1	2.0	True	0	0					7015.247487437174	8.855841271662952									177			2842.0
Hainan	2002	East	2001-2005	0.9567787118478059	0.7622001379815457	0.79663158109938	2	3.0	3	1.777777777777778	1	3.0	True	1	0	0.9258351210542446	45.08094645080947	0.4927137016574585		7745.62889165629	8.954883949251842	36200.0	9063.0	9789.0	2.2212		7053000.0	224607.0		194	6.0	307.0		26.0
Hainan	2003	East	2001-2005	0.9840105630272963	0.7688696124372028	0.7813631695901566	3	3.0	3	1.666666666666667	1	3.0	True	0	0	0.912	44.65158170063663	0.4815058992567212	2.562552435473523	8552.53417559098	9.053982912820505	36191.0	9006.0	9875.0	2.15		7037931.0	229234.0		192	6.0	306.0	1771.0	25.0
Hainan	2004	East	2001-2005	0.9881890727923692	0.8082727464804389	0.8179332971133421	3	3.0	3	1.888888888888889	1	3.0	True	0	0	0.8846922271905623	45.03056234718826	0.4774535088910005	2.665036674816626	9766.503667481662	9.186713816861431	36835.0	9299.0	10511.0	2.15	209810.6	7449266.0	248813.0	29609.6	193	6.0	307.0	1873.0	25.0
Hainan	2005	East	2001-2005	1.0	0.8018484658208646	0.8018484658208646	3	3.0	3	2.0	2	3.0	True	0	0	0.8383057090239411	44.91425120772946	0.474237005566162	2.727053140096618	10845.28985507246	9.291486149973657	37189.0	9104.0	10860.0	2.13	255545.3	7825147.0	282520.0	34274.2	190	6.0	307.0	1951.0	26.0
Hainan	2006	East	2006-2010	0.9715614269934172	0.8041025807343308	0.827639466114559	3	3.0	3	2.111111111111111	2	2.0	True	0	1	0.8144768856447688	45.69258373205742	0.4902327286054609	2.891148325358852	12498.92344497608	9.433397795179559	38199.0	9373.0	11508.0	2.24	264286.7	7960139.0	299208.0	44213.2	190	5.0	309.0	2108.0	26.0
Hainan	2007	East	2006-2010	0.922483980985204	0.789572801131166	0.8559203383541791	2	3.0	3	2.0	2	2.0	True	0	0	0.7807778849244615	48.45088757396449	0.5046966366234338	2.757396449704142	14842.24852071006	9.605233022811808	40941.0	9716.0	12444.0	2.4453	348220.0	9006667.0	353421.0	60824.0	190	6.0	309.0	2021.0	25.0
Hainan	2008	East	2006-2010	0.9030399607431946	0.7631872381875296	0.8451311917131914	2	3.0	3	2.111111111111111	2	2.0	True	0	0	0.7562064789585226	49.97892271662764	0.5064735017103228	3.05152224824356	17600.23419203747	9.77566748730348	42682.0	9991.0	13212.0	2.5313	428758.0	9868334.0	389556.0	77001.0	187	6.0	309.0	2297.0	25.0
Hainan	2009	East	2006-2010	0.8576174809285273	0.6921749297679114	0.8070905096506497	2	2.0	2	1.888888888888889	1	1.0	True	0	1	0.7158620689655173	57.74763618688301	0.4628414557697704	3.125904151284039	19144.3980233083	9.859765420393197	49898.0	10899.0	15225.0	2.6728	542723.8664	10412498.0	433784.0	114191.3	186	6.0	305.0	2396.0	24.0
Hainan	2010	East	2006-2010	0.8334871167333032	0.6860443844269583	0.8231013661204277	1	2.0	2	1.777777777777778	1	1.0	True	0	0	0.6901770941846926	59.85254525006709	0.484524089641242	3.128197854081606	23769.46805208493	10.07615718114232	51985.0	11263.0	16319.0	2.9	703702.0	11650197.0	528349.0	153812.0	188	6.0	305.0	2412.0	24.0
Hainan	2011	East	2011-2015	0.8053180658150616	0.6741098220660453	0.8370727674956348	1	3.0	3	2.111111111111111	2	1.0	True	0	0	0.673901098901099	64.84715161738893	0.4842155625472378	3.222239952583947	28753.50491257665	10.26651494879774	56893.0	12265.0	18200.0	3.14	869540.0	12692336.0	609479.0	208941.0	190	6.0	300.0	2527.0	24.0
Hainan	2012	East	2011-2015	0.824732215478084	0.7471889048946501	0.9059775899035504	1	3.0	3	2.444444444444445	3	1.0	True	0	0	0.630094689172499	66.87158084710394	0.5114280172050266	3.448198071174779	32209.57644802887	10.38001909253462	59285.0	12244.0	19432.0	3.42	878408.0	14018373.0	681620.0	250173.0	197	9.0	305.0	2752.0	24.0
Hainan	2013	East	2011-2015	0.7971579059286941	0.7143156902255807	0.8960780353716725	1	3.0	3	2.444444444444445	3	1.0	True	0	0	0.6366551790158913	70.8917880439639	0.5064056217306359	3.350906978822268	35492.35993208829	10.47707273912122	63468.0	13301.0	20892.0	3.59	1042251.0	14741315.0	740149.0	277417.0	191	10.0	299.0	2701.0	24.0
Hainan	2014	East	2011-2015	0.7857402885396053	0.7106736285977027	0.9044637763434236	1	3.0	3	2.555555555555555	3	1.0	True	0	0	0.6309252557744717	73.66626820737592	0.5185548410361199	3.385797139947758	38747.06689688759	10.56481033893309	66556.0	14122.0	22383.0	3.82	1152462.0	15698371.0	782693.0	299806.0	191	10.0	298.0	2761.0	24.0
Hainan	2015	East	2011-2015	0.7684236521051522	0.6977261592028431	0.9079967245820346	1	3.0	3	2.333333333333333	3	1.0	True	0	0	0.6222528586489335	78.26793438879251	0.5430065368645495	3.269581256450231	40653.0379218726	10.61282884580894	71288.0	15346.0	24662.0	4.25	1313633.0	16552166.0	853071.0	400788.0	202	9.0	297.0	2681.0	24.0
Hainan	2016	East	2016-2020	0.7652515273018611	0.6972887161954456	0.9111889245800788	1	3.0	3	2.555555555555555	3	1.0	True	0	0	0.6141158709190413	81.33587786259541	0.5409666823087753	3.235550708833152	44200.65430752454	10.69649487129388	74585.0	16271.0	26495.0	4.4	1463687.0	17652020.0	907216.0	449751.0	211	10.0	297.0	2670.0	24.0
Hainan	2017	East	2016-2020	0.7631872810077072	0.6949124415228263	0.9105398619920247	1	3.0	3	2.444444444444445	3	1.0	True	0	0	0.6084137833838348	83.6036717062635	0.5418422310345273	3.17170626349892	48191.57667386609	10.78293952696316	77417.0	17268.0	28382.0	4.53	1685640.0	18761401.0	970961.0	529634.0	208	10.0	299.0	2638.0	24.0
Hainan	2018	East	2016-2020	0.7436641612741756	0.6779248434642782	0.9116007988104989	1	3.0	3	2.222222222222222	3	1.0	True	0	0	0.6252545145031543	87.13811563169165	0.5508496442920859	3.228051391862955	51735.01070663812	10.85389002099057	81387.0	18732.0	29959.0	4.8	1803539.0	19824781.0	1026078.0	601240.0	218	14.0	299.0	2716.0	24.0
Hainan	2019	East	2016-2020	0.7402098548387238	0.6840782663414294	0.9241680070450774	1	3.0	3	2.111111111111111	2	1.0	True	0	0	0.6322437776807436	90.92804232804232	0.5795791776740722	3.102645502645502	56179.15343915344	10.93630103182191	85927.0	20271.0	32062.0	5.27	2423105.0	21918439.0	1111244.0	673438.0	246	13.0	285.0	2647.0	24.0
Hainan	2020	East	2016-2020	0.6120717976884205	0.5655196376048308	0.9239433016528441	1	2.0	2	1.111111111111111	1		False	0	0	0.657752642946459						94096.0	23145.0	35188.0	5.8	2990418.0	19520455.0	1024611.0	1185780.0	280	16.0	277.0	2764.0	24.0
Hubei	2001	Central	2001-2005	0.8018070078409453	0.5995591731174496	0.7477599562666635	1	2.166666666666667	2	2.0	2	1.0	True	0	0					6494.610878661088	8.778728016403285									529			26252.0
Hubei	2002	Central	2001-2005	0.8018070078409453	0.5995591731174496	0.7477599562666635	1	2.166666666666667	2	2.0	2	1.0	True	0	0	1.073979709299649	42.90497661990648	0.4791751824533406		7035.437541750167	8.858715162603824	256915.0	69973.0	65153.0	2.0559		41776000.0	1580783.0		584	48.0	1158.0		91.0
Hubei	2003	Central	2001-2005	0.7894005479955882	0.6464510928890507	0.8189139145272845	1	2.0	2	1.8	1	1.0	True	0	0	1.095565605175554	42.59593115284003	0.5000477609838527	2.034256960527851	7926.837396071113	8.97800941995755	255648.0	69770.0	63684.0	2.13		45241681.0	1697465.0		599	40.0	1103.0	11106.0	92.0
Hubei	2004	Central	2001-2005	0.8180156726377346	0.7336662093122525	0.896885272315758	1	2.166666666666667	2	1.8	1	1.0	True	0	0	1.079378983296584	43.31266622340425	0.4917730044633091	3.537732712765957	9363.76329787234	9.144602550404972	260569.0	71470.0	66214.0	2.13	1971757.2	50361992.0	1993560.0	148615.1	566	43.0	1142.0	20141.0	92.0
Hubei	2005	Central	2001-2005	0.8484801808492518	0.8127780371997658	0.9579222420802436	1	2.333333333333333	3	2.0	2	1.0	True	0	0	1.031637913654561	45.93047285464098	0.4659216130372947	3.904028021015762	11541.48861646235	9.353703527970032	262263.0	71639.0	69442.0	2.14	1858590.2	53455457.0	2191947.0	164103.9	572	40.0	1156.0	21136.0	96.0
Hubei	2006	Central	2006-2010	0.840917297047773	0.7967979455437555	0.9475342561522896	1	2.5	3	2.2	3	1.0	True	0	0	1.038168479492409	46.60073774811172	0.4742414190834458	4.455647286140874	13380.41454417706	9.501547315577243	265298.0	73303.0	70608.0	2.21	2070195.1	54151024.0	2323164.0	150327.8	575	45.0	1140.0	24226.0	95.0
Hubei	2007	Central	2006-2010	0.8190295687741147	0.7641473055675166	0.9329911088695574	1	2.333333333333333	3	2.0	2	1.0	True	0	0	0.9955638236977676	48.81645902789963	0.5071035567297496	4.364625372872434	16377.25916827514	9.703649015462046	278205.0	76527.0	76868.0	2.4755	2868865.0	60317017.0	2732343.0	345502.0	580	46.0	1160.0	23714.0	100.0
Hubei	2008	Central	2006-2010	0.839924099098855	0.7773359268259767	0.9254835379291672	1	2.166666666666667	2	2.0	2	1.0	True	0	0	0.9557396978192374	49.87427770968306	0.5501633559431525	4.01120644370513	19836.96375415864	9.895302332542824	284832.0	77046.0	80614.0	2.7439	3439985.0	65025766.0	3151629.0	260919.0	593	47.0	1155.0	21753.0	99.0
Hubei	2009	Central	2006-2010	0.8337951389605973	0.7881502353753455	0.9452564527515087	1	2.0	2	2.0	2	2.0	True	1	0	0.94075617743376	58.93583916083916	0.5174779969921065	4.11520979020979	22659.26573426573	10.02832413045	337113.0	82160.0	87334.0	3.0498	4032143.628	72886134.0	3771219.0	388513.8	614	49.0	1134.0	22405.0	99.0
Hubei	2010	Central	2006-2010	0.8512143344768597	0.808008486386488	0.94924210467282	2	1.833333333333333	1	2.0	2	2.0	True	0	0	0.8924065470355057	61.01610144551221	0.5342852005894217	4.410156765089869	27876.83118792472	10.23555119944509	349495.0	83747.0	93844.0	3.26	4753814.0	77101473.0	4232467.0	508910.0	602	49.0	1149.0	24112.0	100.0
Hubei	2011	Central	2011-2015	0.8593126249039496	0.8137925366507128	0.9470273251736238	2	2.0	2	2.2	3	2.0	True	0	0	0.8355073741112874	63.42596613113331	0.5723208050934483	4.579244463742944	34098.58445505844	10.43701115082811	365175.0	85317.0	102114.0	3.63	5904699.0	84006816.0	4816076.0	808289.0	608	50.0	1161.0	25204.0	100.0
Hubei	2012	Central	2011-2015	0.9157162516919707	0.9155781492600936	0.9998491864356214	2	2.333333333333333	3	2.4	3	2.0	True	0	0	0.7784785519892868	66.86537463228932	0.6550475525018439	4.523446963142412	38502.24952413912	10.55847194776737	386415.0	90105.0	115745.0	4.38	5605659.0	94703772.0	5788245.0	887669.0	650	49.0	1165.0	24976.0	100.0
Hubei	2013	Central	2011-2015	0.9069909659054856	0.9066357168325445	0.9996083212663686	2	2.333333333333333	3	2.4	3	2.0	True	0	0	0.7549796279062493	70.90601827901362	0.7009278084750379	4.499568891188136	42751.90550094844	10.66316904649315	411184.0	96540.0	127871.0	4.97	6642608.0	100468795.0	6470072.0	1017670.0	711	55.0	1152.0	24941.0	101.0
Hubei	2014	Central	2011-2015	0.9251615862613539	0.9167127487099607	0.9908677168649688	2	2.5	3	2.4	3	2.0	True	0	0	0.7210167303915785	75.33768913342504	0.7247368565194766	4.48229023383769	47075.68363136176	10.75951187559435	438164.0	103905.0	144109.0	5.46	8065507.0	112184081.0	7356978.0	1207172.0	771	64.0	1150.0	24919.0	100.0
Hubei	2015	Central	2011-2015	0.8993761077792471	0.8854149917306081	0.9844768880028267	2	2.5	3	2.4	3	2.0	True	0	0	0.6799432991876518	81.30342647184482	0.7207568308365582	4.43219687259677	50500.19328377322	10.82973244265758	475747.0	112243.0	165077.0	5.86	9121713.0	119907309.0	7787121.0	1482821.0	869	73.0	1140.0	24795.0	103.0
Hubei	2016	Central	2016-2020	0.9102488087117807	0.8939402685763888	0.982083426004729	2	2.5	3	2.4	3	2.0	True	0	0	0.6690906596233663	83.95531011045028	0.7301503611785208	4.406287170773152	55506.16822429906	10.92424943273558	494077.0	117036.0	174918.0	6.13	10254012.0	126660279.0	8375054.0	1703352.0	927	72.0	1139.0	24792.0	105.0
Hubei	2017	Central	2016-2020	0.9365068851550246	0.9206460252965094	0.9830638085956094	2	2.5	3	2.4	3	2.0	True	0	0	0.6624051051914718	86.41884107082346	0.7371077789367191	4.366824805150796	60111.97899017265	11.00396441830232	510044.0	122070.0	184283.0	6.37	11642472.0	135382043.0	8970797.0	1849919.0	979	69.0	1137.0	24636.0	102.0
Hubei	2018	Central	2016-2020	0.9581704281023541	0.9347152102042505	0.9755208288523823	2	2.5	3	2.4	3	3.0	True	1	0	0.6635509121965021	88.20855163089404	0.7538951583545687	4.318066587797871	66531.2658441778	11.10542727922226	521930.0	126644.0	190858.0	6.65	12762408.0	141712296.0	9363422.0	2001549.0	995	70.0	1139.0	24411.0	103.0
Hubei	2019	Central	2016-2020	0.9996798748413398	0.9714701764722478	0.9717812681048829	3	2.166666666666667	2	2.2	3	1.0	True	0	1	0.6614251069679791	88.79669309937573	0.765794283846794	4.111860975198245	77321.25864687025	11.25572421160248	526298.0	128460.0	194217.0	6.8	16572702.0	149697198.0	9867122.0	2235489.0	1035	73.0	1129.0	23242.0	101.0
Hubei	2020	Central	2016-2020	0.6993980184871149	0.6931904218157001	0.9911243719494051	1	1.333333333333333	1	1.4	1		False	0	0	0.6706979302069793						538003.0	134153.0	200020.0	7.12	16646125.0	117871611.0	7129471.0	5203084.0	1048	73.0	1121.0	23199.0	101.0
Hunan	2001	Central	2001-2005	0.8620255716960397	0.6788159609233657	0.7874661532230325	2	2.4	3	1.8	1	2.0	True	0	0					5809.42995755003	8.667237731013534									694			47121.0
Hunan	2002	Central	2001-2005	0.8620255716960397	0.6788159609233657	0.7874661532230325	2	2.4	3	1.8	1	1.0	True	0	1	1.134725867733705	37.04706592246191	0.5236042184986868		6262.694222356313	8.74236575846212	245585.0	61821.0	54481.0	1.9398		33604000.0	1695571.0		665	25.0	2538.0		135.0
Hunan	2003	Central	2001-2005	0.8396418858900448	0.7274225866305569	0.8663486170172034	1	2.4	3	1.8	1	1.0	True	0	0	1.088297415643513	38.22672149846911	0.5310421402686328	5.491385003301915	6994.041544095576	8.852813857567872	254697.0	63377.0	58235.0	2.03		34450683.0	1841925.0		717	23.0	2534.0	34054.0	132.0
Hunan	2004	Central	2001-2005	0.8428771896668272	0.7908467018059512	0.9382703809063303	1	2.4	3	1.8	1	2.0	True	1	0	1.108439986163957	37.26769184831293	0.555440891919285	5.505971931919976	8423.320394147508	9.038759375600664	249619.0	64090.0	57820.0	2.07	1507520.5	36818263.0	1993304.0	102011.6	762	24.0	2500.0	34379.0	133.0
Hunan	2005	Central	2001-2005	0.8514697431934125	0.7986249839535772	0.9379370087284105	2	2.4	3	1.8	1	2.0	True	0	0	1.096294433266264	40.21862156180841	0.5271190104668211	5.945779323427126	10426.9680682896	9.252150812378613	254423.0	65383.0	59640.0	2.12	1692143.9	40284077.0	2175626.0	118753.2	782	23.0	2472.0	35141.0	135.0
Hunan	2006	Central	2006-2010	0.9038562261470386	0.868301738535562	0.960663558447743	2	2.6	3	2.0	2	2.0	True	0	0	1.106724869816282	39.10722169662567	0.5702271609318679	6.401135288552507	12123.41532639546	9.402894012534112	248018.0	64397.0	58187.0	2.23	1905629.0	43085169.0	2526731.0	134269.4	812	25.0	2369.0	38227.0	137.0
Hunan	2007	Central	2006-2010	0.8765689887979858	0.7279665089699062	0.8304725791955588	2	2.2	2	1.8	1	2.0	True	0	0	1.039117563079512	42.27899291896145	0.5926583929761094	6.507474429583006	14853.81589299764	9.606012073713062	268683.0	69146.0	66543.0	2.5057	3724535.0	46741954.0	2974564.0	521746.0	812	30.0	2325.0	39030.0	139.0
Hunan	2008	Central	2006-2010	0.9069660850596799	0.844014303436462	0.9305908096672925	2	2.2	2	1.8	1	2.0	True	0	0	0.9969125167123817	44.10987460815046	0.6127879582547145	7.32115987460815	18111.28526645768	9.804290518345828	281421.0	72327.0	72551.0	2.703	3114440.0	50612855.0	3412336.0	253826.0	767	30.0	2319.0	44390.0	135.0
Hunan	2009	Central	2006-2010	0.884672113027455	0.825239038886768	0.9328190939157109	2	2.0	2	1.8	1	2.0	True	0	0	0.9518632980194567	54.81735872619419	0.5517595284200933	6.734779893849516	20386.65313768342	9.922635707755477	351160.0	79156.0	83159.0	3.0246	3886784.3327	56126199.0	4037963.0	342856.6	768	29.0	2317.0	40826.0	138.0
Hunan	2010	Central	2006-2010	0.9089316754343971	0.8592219392646073	0.9453097108250381	2	2.2	2	2.0	2	2.0	True	0	0	0.8857016005024582	56.35545882102251	0.5855688284750487	7.228352688695757	24410.52647600493	10.1027697312005	370261.0	81791.0	92346.0	3.3	4638381.0	58694543.0	4684786.0	491066.0	752	32.0	2309.0	45182.0	139.0
Hunan	2011	Central	2011-2015	0.9296223675645606	0.8811077245790158	0.9478125261630223	2	2.4	3	2.2	3	3.0	True	1	0	0.8171341062365634	58.82330644672206	0.6137023261808106	7.231942507125963	29822.24513311905	10.3030098749923	387975.0	83239.0	101867.0	3.61	5668996.0	63238363.0	5352703.0	716122.0	782	32.0	2310.0	45389.0	139.0
Hunan	2012	Central	2011-2015	0.9887315220785704	0.9882763512651257	0.9995396416486371	3	2.4	3	2.2	3	3.0	True	0	0	0.7658494676987937	60.78479514018073	0.7107040486090805	7.030500396901307	33370.17787504914	10.41541790211926	403546.0	86469.0	112906.0	4.32	5619397.0	71124316.0	6382135.0	783155.0	798	31.0	2299.0	44376.0	139.0
Hunan	2013	Central	2011-2015	0.979087564475339	0.9784850075247847	0.9993845729713898	3	2.4	3	2.2	3	3.0	True	0	0	0.7476769348268839	66.09631423190746	0.7095705796157604	7.059307087555675	36800.39159417691	10.51326376524652	442224.0	93980.0	125696.0	4.69	6819589.0	77657028.0	7148300.0	1057031.0	922	35.0	2302.0	44929.0	139.0
Hunan	2014	Central	2011-2015	0.9988995139946533	0.9837374994937299	0.9848212815318234	3	2.4	3	2.2	3	3.0	True	0	0	0.727047201039289	68.67708438470353	0.7688153985139207	6.975705184912516	40131.15341000158	10.59990820468699	462694.0	99058.0	136247.0	5.28	7768772.0	85611712.0	7881147.0	1118774.0	1018	42.0	2298.0	44699.0	139.0
Hunan	2015	Central	2011-2015	0.9686222116626103	0.9434173797575459	0.9739786765143439	3	2.4	3	2.2	3	3.0	True	0	0	0.752298369547022	72.8546092233117	0.8029691000151769	6.946453133776498	42609.59173112886	10.65983466492092	494175.0	112352.0	149345.0	5.85	8901324.0	90067194.0	8393935.0	1365691.0	1173	42.0	2296.0	44822.0	139.0
Hunan	2016	Central	2016-2020	0.9781912658170361	0.9458615642346725	0.9669495090457998	3	2.2	2	2.2	3	3.0	True	0	0	0.7578916740439916	75.56024626209323	0.8258310829686191	6.832014072119613	46249.44297859865	10.74180469916207	515472.0	122423.0	161531.0	6.24	10149517.0	95718058.0	9111880.0	1521086.0	1260	43.0	2269.0	44339.0	139.0
Hunan	2017	Central	2016-2020	0.994261601869992	0.9607643549950873	0.9663094231820845	3	2.4	3	2.2	3	3.0	True	0	0	0.7682118437825936	78.23108824151076	0.8423761126338561	6.468225913427549	49420.14387440493	10.80811339079706	536677.0	132578.0	172580.0	6.59	11405917.0	102552476.0	9799671.0	1740671.0	1313	47.0	2229.0	42144.0	137.0
Hunan	2018	Central	2016-2020	1.0	0.9665076905280415	0.9665076905280415	3	2.4	3	2.2	3	2.0	True	0	1	0.7573745190531053	80.85345702275691	0.8645270415626883	6.11450934918104	52798.63748369329	10.87424066412831	557808.0	139366.0	184012.0	6.99	12400445.0	108785797.0	10359536.0	1791401.0	1552	50.0	2208.0	39976.0	137.0
Hunan	2019	Central	2016-2020	0.9514826035541066	0.918657567994973	0.9655011710812987	2	2.6	3	2.4	3	2.0	True	0	0	0.6123152402137081	89.36947094535992	0.8190716496996401	6.023850823937554	57461.86759178954	10.95887683447271	618258.0	147271.0	240515.0	7.32	15959698.0	115362642.0	10893116.0	1963303.0	1616	52.0	2169.0	39504.0	136.0
Hunan	2020	Central	2016-2020	0.8776208386742487	0.8512341846130793	0.9699338793036985	2	1.4	1	1.2	1		False	0	0	0.6319610119541227						614460.0	148605.0	235149.0	7.82	16443035.0	104179189.0	10113880.0	2848329.0	1649	56.0	2143.0	38109.0	137.0
Gansu	2001	West	2001-2005	1.0	1.0	1.0	3	1.666666666666667	1	2.181818181818182	2	3.0	True	0	0					4370.379805825243	8.382605196401155									366			21870.0
Gansu	2002	West	2001-2005	1.0	1.0	1.0	3	1.666666666666667	1	2.181818181818182	2	3.0	True	0	0	1.189082597588849	36.82799845738527	0.6078798994711765		4751.369841881951	8.46618824321755	95495.0	26532.0	22313.0	2.2387		21444000.0	664974.0		375	5.0	1476.0		99.0
Gansu	2003	West	2001-2005	0.9973429896334012	0.9827932366827298	0.9854114852143098	3	2.0	2	2.363636363636364	3	3.0	True	0	0	1.209821428571429	37.08236342544578	0.5959706436843523	5.515990996181828	5377.05409205098	8.589895936653253	96538.0	27100.0	22400.0	2.21		20944582.0	653786.0		382	5.0	1470.0	12890.0	98.0
Gansu	2004	West	2001-2005	1.0	1.0	1.0	3	2.5	3	2.727272727272727	3	3.0	True	0	0	1.208499753175066	36.81672394043528	0.608419153106624	5.668575792287132	6447.079037800688	8.77138244486021	96423.0	26929.0	22283.0	2.24	349531.9	19116626.0	707039.0	124234.3	376	4.0	1435.0	13411.0	100.0
Gansu	2005	West	2001-2005	0.9766362954566511	0.9742167489786989	0.9975225716172869	3	2.333333333333333	3	2.636363636363636	3	2.0	True	0	1	1.220174068288328	38.16856581532416	0.6025901028423187	5.828683693516699	7599.135559921415	8.935789777689694	97139.0	27338.0	22405.0	2.3	420217.5	20593012.0	759632.0	112824.0	382	4.0	1352.0	13482.0	100.0
Gansu	2006	West	2006-2010	0.9238403916619583	0.9179474157529668	0.9936212185977382	2	2.5	3	2.727272727272727	3	1.0	True	0	1	1.218968892756145	38.15464313123561	0.6290191187858918	5.803146584804297	8736.377590176477	9.075250919369365	99431.0	28018.0	22985.0	2.4	500639.4	20229370.0	812839.0	127050.4	381	6.0	1342.0	13781.0	99.0
Gansu	2007	West	2006-2010	0.8083104324498078	0.6360870009118197	0.7869340483259414	1	2.0	2	2.363636363636364	3	2.0	True	1	0	1.146123094861331	38.89797478028277	0.682092066485913	5.77034772640428	10326.32785632403	9.242452015499572	101796.0	27523.0	24014.0	2.6532	1436286.0	22035035.0	953478.0	612454.0	380	9.0	1333.0	13768.0	99.0
Gansu	2008	West	2006-2010	0.8709931252970682	0.8661089014244191	0.9943923508340169	2	2.166666666666667	2	2.363636363636364	3	1.0	True	0	1	1.162925851703407	39.64012297764182	0.7214912026416072	6.113876078717867	12049.75419691643	9.3967995401146	104179.0	29015.0	24950.0	2.86	937770.0	23902480.0	1147677.0	215922.0	377	8.0	1326.0	14742.0	100.0
Gansu	2009	West	2006-2010	0.8287641107368553	0.7685010750431476	0.9272856595586315	1	1.666666666666667	1	2.0	2	1.0	True	0	0	1.146399277598013	47.95671343902013	0.6281915052061904	6.230411389283085	12853.77125814848	9.461392530390013	126388.0	30469.0	26578.0	3.0126	1336704.395	24953354.0	1329028.0	315327.8	373	10.0	1333.0	15087.0	99.0
Gansu	2010	West	2006-2010	0.7990452032560853	0.7852701862532219	0.9827606536567259	1	1.5	1	1.909090909090909	2	1.0	True	0	0	1.070945493504754	53.71174774802927	0.6199761019919855	6.934819803279713	16096.80544379253	9.686376111644558	137501.0	31987.0	29868.0	3.33	1361464.0	26462412.0	1484519.0	398364.0	381	10.0	1338.0	16415.0	100.0
Gansu	2011	West	2011-2015	0.7868658977101224	0.7573057947719067	0.9624331121424384	1	1.5	1	1.909090909090909	2	2.0	True	1	0	0.9864282956671517	56.82067241507064	0.6124531534190352	6.997921370881253	19578.77536376009	9.882201368865957	145699.0	33216.0	33673.0	3.48	1626163.0	27719369.0	1697480.0	476610.0	385	12.0	1370.0	16574.0	100.0
Gansu	2012	West	2011-2015	0.909574584947086	0.9090059981963188	0.9993748871613423	2	2.333333333333333	3	2.363636363636364	3	2.0	True	0	0	0.9380140852642331	58.93154352000931	0.7398414736107545	7.017516634012919	21920.83179763725	9.995192687314486	151899.0	34896.0	37202.0	4.36	1640559.0	32916986.0	2121149.0	516280.0	403	18.0	1377.0	16711.0	99.0
Gansu	2013	West	2011-2015	0.8563671957214523	0.8553489289045848	0.9988109460264769	2	2.166666666666667	2	2.272727272727273	3	2.0	True	0	0	0.8908287346779313	62.2322998396706	0.7214902890569063	7.022748220495887	24516.85126521007	10.10711596684543	160695.0	36483.0	40954.0	4.49	2070712.0	34518723.0	2421827.0	618435.0	419	16.0	1382.0	16752.0	106.0
Gansu	2014	West	2011-2015	0.8551695286525178	0.8536357941648587	0.9982065141047812	2	2.333333333333333	3	2.454545454545455	3	1.0	True	0	1	0.8494458128078818	69.07881024247523	0.6832775468240133	6.969329699935926	26389.04422606319	10.18070421156463	178968.0	38626.0	45472.0	4.72	2257912.0	37595666.0	2604476.0	902563.0	427	17.0	1375.0	16681.0	100.0
Gansu	2015	West	2011-2015	0.8250163992657452	0.8182372644891216	0.991783030273511	1	1.833333333333333	1	2.181818181818182	2	2.0	True	1	0	0.8401699384705538	69.79861899174857	0.7034523133731986	6.968513781231366	26121.12442538128	10.17049963090873	181445.0	40145.0	47782.0	4.91	2552413.0	39470923.0	2714439.0	977967.0	443	17.0	1371.0	16744.0	100.0
Gansu	2016	West	2016-2020	0.86545764793657	0.8548443984229654	0.9877368354893983	2	2.166666666666667	2	2.181818181818182	2	2.0	True	0	0	0.8468830397783494	71.55402298850575	0.7197359120992096	6.94367816091954	27587.6245210728	10.22512256423212	186756.0	42793.0	50530.0	5.15	2895335.0	43496190.0	3063754.0	1067636.0	446	17.0	1375.0	16748.0	100.0
Gansu	2017	West	2016-2020	0.8662574775197255	0.8583844285002833	0.9909114215764298	2	2.0	2	2.181818181818182	2	2.0	True	0	0	0.7767264389843269	75.83968012185834	0.7357625969722076	7.009139375476009	28407.84272658035	10.25442053837063	199155.0	45395.0	58444.0	5.58	3285451.0	47172117.0	3345442.0	1192563.0	526	17.0	1374.0	17032.0	99.0
Gansu	2018	West	2016-2020	0.9405865554751432	0.9376463723380316	0.9968740961477741	2	2.0	2	2.090909090909091	2	2.0	True	0	0	0.7491131993278984	78.51535836177474	0.7858335144533797	6.773985589685249	31270.64846416382	10.35043518781806	207045.0	48150.0	64276.0	6.17	3808986.0	51903062.0	3844656.0	1263402.0	626	17.0	1376.0	16487.0	99.0
Gansu	2019	West	2016-2020	0.9204165006412696	0.9134207842039516	0.992399401322723	2	1.833333333333333	1	2.0	2	1.0	True	0	1	0.6319524840187245	86.32867397053268	0.792320753395883	6.738949754438988	32936.53192293159	10.40233771351764	228512.0	50220.0	79468.0	6.84	4791902.0	54576428.0	4146707.0	1365265.0	719	19.0	1377.0	16461.0	99.0
Gansu	2020	West	2016-2020	0.7621872381690172	0.752195090585533	0.986890166768617	1	1.0	1	1.181818181818182	1		False	0	0	0.6261445620245074						228975.0	50945.0	81363.0	6.87	4479270.0	46758750.0	3403336.0	1812998.0	705	30.0	1366.0	16419.0	99.0
Fujian	2001	East	2001-2005	0.8997590480040107	0.8326668641016061	0.9254331656333556	2	2.333333333333333	3	1.777777777777778	1	2.0	True	0	0					11839.68023255814	9.379211900687999									337			17358.0
Fujian	2002	East	2001-2005	0.8997590480040107	0.8326668641016061	0.9254331656333556	2	2.333333333333333	3	1.777777777777778	1	2.0	True	0	0	1.07838696486427	35.78245816503173	0.5682952218154844		12889.64223889209	9.464179340613386	124022.0	34283.0	31791.0	2.0335		32291000.0	1110417.0		360	6.0	937.0		93.0
Fujian	2003	East	2001-2005	0.933548704561681	0.8950794320249966	0.9587924311300432	2	2.333333333333333	3	1.777777777777778	1	3.0	True	1	0	1.045046758598827	32.93950688073394	0.6344964445179427	4.57368119266055	14288.04472477064	9.567178433344488	114893.0	32966.0	31545.0	2.09		33979174.0	1154516.0		338	8.0	949.0	15004.0	91.0
Fujian	2004	East	2001-2005	0.9984635990430362	0.9842049037388391	0.9857193639128525	3	2.333333333333333	3	1.888888888888889	1	3.0	True	0	0	1.080307155749992	33.59071489604101	0.6489888669374327	4.750498433494731	16415.12389632583	9.705958377657792	117937.0	35312.0	32687.0	2.18	1100126.9	37915799.0	1290605.0	113549.2	349	8.0	939.0	15740.0	91.0
Fujian	2005	East	2001-2005	0.997459896713473	0.9770296103996927	0.9795176864943683	3	2.333333333333333	3	2.0	2	3.0	True	0	0	1.072374769716642	33.35732358729266	0.6475339648720629	5.384031487208322	18427.57942086027	9.821603702963817	118652.0	36672.0	34197.0	2.16	1264507.2	40647727.0	1370543.0	131538.6	357	9.0	929.0	18222.0	89.0
Fujian	2006	East	2006-2010	1.0	0.9865556321321974	0.9865556321321974	3	2.666666666666667	3	2.111111111111111	2	3.0	True	0	0	1.076998050682261	35.10652051714447	0.6494520010567691	5.167790893760539	21314.92411467116	9.96716276900865	124909.0	38675.0	35910.0	2.28	1414612.7	44213980.0	1521349.0	147891.6	370	5.0	917.0	17470.0	88.0
Fujian	2007	East	2006-2010	1.0	0.9330513435429125	0.9330513435429125	3	2.333333333333333	3	1.888888888888889	1	3.0	True	0	0	1.025064286347649	31.68584194359118	0.7305471018005234	5.116727171181235	25826.66852834404	10.15916290093635	113467.0	34681.0	33833.0	2.3148	2364954.0	46745792.0	1661507.0	431544.0	324	16.0	853.0	17470.0	85.0
Fujian	2008	East	2006-2010	1.0	1.0	1.0	3	2.333333333333333	3	2.0	2	2.0	True	0	1	0.9947563559322034	34.46531631520533	0.7391488813570237	5.086015538290788	30030.54938956715	10.30997045550091	124213.0	37562.0	37760.0	2.5475	2034434.0	50691480.0	1936016.0	214616.0	332	17.0	860.0	17470.0	85.0
Fujian	2009	East	2006-2010	0.8963973101562451	0.8212514206091982	0.9161689925933081	2	2.0	2	1.888888888888889	1	2.0	True	0	0	0.9773088173840367	50.96939619520265	0.5823494531173931	5.653708298869589	33737.33112765371	10.42636025183478	184866.0	46774.0	47860.0	2.9682	2949161.9318	58506124.0	2347126.0	328073.6	411	19.0	874.0	19632.0	86.0
Fujian	2010	East	2006-2010	0.8950734843692417	0.8384614122705347	0.9367514812053654	2	2.0	2	1.666666666666667	1	2.0	True	0	0	0.9415821046140046	54.02626590847549	0.5923044923039911	5.659626320064988	39905.55104251286	10.59427071707363	199519.0	50385.0	53511.0	3.2	3327046.0	65632537.0	2710285.0	515505.0	455	24.0	869.0	20032.0	87.0
Fujian	2011	East	2011-2015	0.877414785520939	0.8535633620734427	0.9728162508301759	2	2.333333333333333	3	2.0	2	2.0	True	0	0	0.8669452315770937	58.49086021505376	0.5983840872114934	5.573924731182796	47204.78494623656	10.76225054241504	217586.0	54152.0	62463.0	3.5	3719122.0	72059496.0	3081840.0	615798.0	482	26.0	873.0	19862.0	87.0
Fujian	2012	East	2011-2015	0.9264727808115424	0.9163013903887983	0.989021382350991	2	2.666666666666667	3	2.333333333333333	3	2.0	True	0	0	0.8138603003205669	63.16862326574172	0.5888999645204347	5.488527214514408	52566.11526147278	10.8698269945921	236756.0	57885.0	71124.0	3.72	3874229.0	81756765.0	3644144.0	742087.0	519	27.0	880.0	19691.0	87.0
Fujian	2013	East	2011-2015	0.8909381906792697	0.8855489321198484	0.9939510298067789	2	2.666666666666667	3	2.333333333333333	3	2.0	True	0	0	0.7749252461559634	69.36512983571807	0.5968416709959357	5.375728669846317	57945.12453630102	10.96725171298183	261784.0	61939.0	79929.0	4.14	4533868.0	87721919.0	3888543.0	941317.0	541	27.0	880.0	19408.0	88.0
Fujian	2014	East	2011-2015	0.8907916772020721	0.8860817898550923	0.99471269493472	2	2.666666666666667	3	2.444444444444445	3	2.0	True	0	0	0.7513774747852073	71.88702049395691	0.6023340472657364	5.286652653704677	63204.83447188624	11.0541360720177	273602.0	64366.0	85664.0	4.33	5245682.0	93391548.0	4114167.0	1012491.0	557	34.0	879.0	19242.0	87.0
Fujian	2015	East	2011-2015	0.8526917174913627	0.8460725660068371	0.9922373451638544	2	2.666666666666667	3	2.222222222222222	3	2.0	True	0	0	0.7299944720840243	73.28210471476947	0.6154299221554757	5.180515759312321	67673.40453243032	11.12244853876951	281330.0	66028.0	90450.0	4.51	5879462.0	93108165.0	4092246.0	1290972.0	570	35.0	880.0	19008.0	87.0
Fujian	2016	East	2016-2020	0.8548427177608119	0.8448125697885484	0.9882666743672606	2	2.666666666666667	3	2.444444444444445	3	1.0	True	0	1	0.7233926872366454	74.39468249870934	0.6062261237660692	5.117449664429531	74369.0758905524	11.21679548778382	288205.0	69186.0	95641.0	4.51	6279384.0	96384304.0	4243445.0	1383981.0	587	34.0	880.0	18945.0	87.0
Fujian	2017	East	2016-2020	0.8474498080857036	0.8356108436778196	0.9860298931040802	1	2.666666666666667	3	2.444444444444445	3	1.0	True	0	0	0.7244711438706044	76.8527230887241	0.6063545717983438	4.983124520582972	82286.09051393505	11.31795736283022	300571.0	73323.0	101209.0	4.66	6880220.0	98892919.0	4446509.0	1656902.0	606	34.0	881.0	18608.0	88.0
Fujian	2018	East	2016-2020	0.8304790364785587	0.817898824238625	0.9848518605679959	1	2.666666666666667	3	2.222222222222222	3	1.0	True	0	0	0.7200493917497485	80.81781273788378	0.6038272794918729	4.862725196650596	90850.13955848769	11.41696660996499	318503.0	78723.0	109330.0	4.88	7928905.0	101428956.0	4670062.0	1837893.0	641	36.0	881.0	18283.0	90.0
Fujian	2019	East	2016-2020	0.8346855344426628	0.8210518027392489	0.9836660261369962	1	2.666666666666667	3	2.111111111111111	2	1.0	True	0	0	0.7321234963085342	84.15454316637303	0.6048395973033922	4.650893531336521	106707.7774981123	11.57784932589969	334346.0	85083.0	116214.0	5.09	10267569.0	108526337.0	4967598.0	2020445.0	677	38.0	882.0	17596.0	91.0
Fujian	2020	East	2016-2020	0.7273665166635289	0.7028683276202639	0.9663193335381458	1	1.333333333333333	1	1.111111111111111	1		False	0	0	0.7377338308660826						351036.0	90351.0	122471.0	5.22	10738272.0	95165502.0	4490109.0	3017575.0	695	40.0	890.0	17120.0	95.0
Tibet	2001	West	2001-2005	1.0	0.8662674968386126	0.8662674968386126	3	1.5	1	2.181818181818182	2	3.0	True	0	0					5552.669201520913	8.622034028338222									105			1388.0
Tibet	2002	West	2001-2005	1.0	0.8662674968386126	0.8662674968386126	3	1.5	1	2.181818181818182	2	3.0	True	0	0	2.091131498470948	38.48314606741573	0.5822808759124087		6238.138576779026	8.738437111858325	10275.0	3419.0	1635.0	2.2408		2354000.0	42675.0		98	5.0	672.0		54.0
Tibet	2003	West	2001-2005	1.0	0.7057971031816254	0.7057971031816254	3	2.25	2	2.363636363636364	3	3.0	True	0	0	1.952164009111617	37.22841174075582	0.6070632332471663	8.698227042232668	6998.926601769256	8.853512073674878	10058.0	3428.0	1756.0	2.26		2010742.0	43740.0		97	1.0	669.0	1681.0	53.0
Tibet	2004	West	2001-2005	1.0	0.7149649002776661	0.7149649002776661	3	3.0	3	2.727272727272727	3	3.0	True	0	0	1.864250946457545	37.44525547445256	0.6008771929824561	9.503649635036496	8041.605839416058	8.99238407350003	10260.0	3447.0	1849.0	2.25	65978.7	2091942.0	51580.0	20721.8	97	1.0	667.0	1937.0	55.0
Tibet	2005	West	2001-2005	1.0	1.0	1.0	3	2.75	3	2.636363636363636	3	3.0	True	0	0	1.885548523206751	38.50357142857143	0.6259159632687136	15.17857142857143	8885.714285714286	9.092200129671957	10781.0	3575.0	1896.0	2.41	39342.9	2570235.0	66485.0	26660.4	97	1.0	666.0	3584.0	55.0
Tibet	2006	West	2006-2010	1.0	1.0	1.0	3	3.0	3	2.636363636363636	3	3.0	True	0	0	1.5425	38.24199288256228	0.6798808859110367	14.72953736654804	10347.33096085409	9.244483887258871	10746.0	3085.0	2000.0	2.6	37017.2	2709055.0	61179.0	48447.0	97	1.0	666.0	3473.0	55.0
Tibet	2007	West	2006-2010	1.0	0.7177000063820629	0.7177000063820629	3	2.25	2	2.181818181818182	2	3.0	True	0	0	1.604560622914349	35.74647887323944	0.690193853427896	14.38028169014085	12022.18309859155	9.394508813776884	10152.0	2885.0	1798.0	2.4672	218966.0	2550643.0	74257.0	156828.0	97	2.0	666.0	3418.0	58.0
Tibet	2008	West	2006-2010	1.0	0.8738886110084606	0.8738886110084606	3	2.5	3	2.272727272727273	3	3.0	True	0	0	1.679166666666667	40.69686411149826	0.7616065924657534	14.22648083623693	13757.83972125436	9.529364102160152	11680.0	3224.0	1920.0	3.0995	142453.0	3249973.0	89523.0	62420.0	99	2.0	665.0	3418.0	57.0
Tibet	2009	West	2006-2010	1.0	1.0	1.0	3	2.0	2	1.818181818181818	1	3.0	True	0	0	1.736422521175884	55.3046236596216	0.5317819389027413	14.79846912388379	15217.73609626595	9.630216875034384	16040.0	3485.0	2007.0	2.941	119815.147	3823706.0	115079.0	73471.8	100	2.0	657.0	3635.0	57.0
Tibet	2010	West	2006-2010	0.9921855949528096	0.9261667527159081	0.9334611966019911	3	2.0	2	1.727272727272727	1	3.0	True	0	0	1.684607645875251	55.51310214291101	0.5422143392835731	14.23242345583198	16874.73272639369	9.733572677179371	16694.0	3349.0	1988.0	3.01	112109.0	3390468.0	108864.0	69586.0	101	2.0	672.0	3608.0	55.0
Tibet	2011	West	2011-2015	1.0	0.9766743381944805	0.9766743381944805	3	2.0	2	1.727272727272727	1	3.0	True	0	0	1.485046728971963	73.30695680844049	0.4324282630205991	19.46917243653149	19974.61259479064	9.902217375942802	22234.0	3178.0	2140.0	3.17	143948.0	3998564.0	119792.0	99278.0	103	2.0	673.0	5232.0	57.0
Tibet	2012	West	2011-2015	1.0	0.9844212254563447	0.9844212254563447	3	2.75	3	2.272727272727273	3	3.0	True	0	0	1.672632794457275	70.07996879266628	0.3881280267186196	19.26727781028542	22788.83037513816	10.03402579907709	21558.0	2897.0	1732.0	2.72	124730.0	3172647.0	111872.0	130456.0	104	2.0	673.0	5254.0	57.0
Tibet	2013	West	2011-2015	1.0	1.0	1.0	3	2.5	3	2.181818181818182	2	3.0	True	0	0	1.52607425949103	79.00589667991284	0.4468020930515555	19.19625689014229	26139.91795923599	10.17121884865898	24653.0	3658.0	2397.0	3.53	131557.0	4324188.0	159276.0	100562.0	106	2.0	677.0	5313.0	54.0
Tibet	2014	West	2011-2015	0.9804209186436939	0.9758574358752096	0.995345384128689	3	2.75	3	2.363636363636364	3	3.0	True	0	0	1.468508287292818	83.54904739411117	0.4488381515962458	19.03322311447016	28998.03495512515	10.27498334650469	26531.0	3987.0	2715.0	3.75	184608.0	4767555.0	187251.0	155485.0	112	2.0	678.0	5366.0	54.0
Tibet	2015	West	2011-2015	1.0	1.0	1.0	3	2.25	2	2.0	2	2.0	True	0	1	1.377742946708464	89.80461153810538	0.4821578676015673	18.62209463839244	31681.67114238972	10.36349359524384	29094.0	4395.0	3190.0	4.33	191912.0	5486127.0	244036.0	176184.0	139	2.0	680.0	5353.0	55.0
Tibet	2016	West	2016-2020	0.9344403612911582	0.8750709612377825	0.9364652871250743	2	2.5	3	2.181818181818182	2	2.0	True	0	0	1.249934776937125	88.17824773413898	0.4955870764381403	18.2416918429003	34785.80060422961	10.45696455388215	29187.0	4791.0	3833.0	4.37	291220.0	5802386.0	236570.0	203308.0	145	2.0	678.0	5360.0	55.0
Tibet	2017	West	2016-2020	0.8679883715271084	0.8509444151906035	0.9803638425402884	2	2.5	3	2.181818181818182	2	1.0	True	0	1	1.282511210762332	99.14836795252225	0.482105767216353	17.81008902077151	38899.70326409495	10.56874190140508	33413.0	5720.0	4460.0	4.78	301543.0	6261344.0	276583.0	242748.0	148	3.0	678.0	5324.0	55.0
Tibet	2018	West	2016-2020	0.7974575542224072	0.7351905495845318	0.9219180954419683	1	2.5	3	2.181818181818182	2	1.0	True	0	0	1.117889825946528	106.9941860465116	0.4560995489865782	17.37209302325581	42954.36046511628	10.66789344647608	36806.0	6230.0	5573.0	4.88	359410.0	6698449.0	269096.0	284968.0	158	7.0	678.0	5298.0	56.0
Tibet	2019	West	2016-2020	0.7123103536293687	0.6647819607799021	0.9332757236964203	1	2.5	3	2.090909090909091	2	1.0	True	0	0	1.191780821917808	110.6552706552707	0.440105561277034	17.03133903133903	48370.94017094017	10.78665450269533	38840.0	7134.0	5986.0	4.87	534332.0	6466630.0	279105.0	363607.0	156	9.0	678.0	5300.0	57.0
Tibet	2020	West	2016-2020	0.7200195847252954	0.6538339167799566	0.9080779615590732	1	1.25	1	1.181818181818182	1		False	0	0	1.076574601782844						41027.0	7367.0	6843.0	5.09	764030.0	6733389.0	312113.0	479418.0	172	9.0	679.0	5277.0	43.0
Guizhou	2001	West	2001-2005	1.0	0.94527634267731	0.94527634267731	3	2.4	3	2.181818181818182	2	3.0	True	0	0					2983.074493287707	8.000709756810283									403			22069.0
Guizhou	2002	West	2001-2005	1.0	0.94527634267731	0.94527634267731	3	2.4	3	2.181818181818182	2	3.0	True	0	0	1.333349152864126	23.77091477716966	0.6294667302568826		3240.630701068543	8.08352325066604	91209.0	28095.0	21071.0	1.4963		14764000.0	771812.0		373	8.0	1448.0		95.0
Guizhou	2003	West	2001-2005	1.0	1.0	1.0	3	2.4	3	2.363636363636364	3	3.0	True	0	0	1.296786302874931	23.53100789216624	0.6289573344169037	6.037998170381894	3685.956905774668	8.212285446836049	91057.0	28327.0	21844.0	1.48		15018777.0	825317.0		390	6.0	1451.0	21914.0	93.0
Guizhou	2004	West	2001-2005	1.0	1.0	1.0	3	2.6	3	2.727272727272727	3	3.0	True	0	0	1.332330339783353	23.09784836065574	0.658069953645175	5.122950819672131	4297.643442622951	8.365822114855394	90174.0	28781.0	21602.0	1.52	420633.7	17156975.0	825010.0	84320.3	391	7.0	1449.0	18551.0	82.0
Guizhou	2005	West	2001-2005	1.0	0.9473338503539687	0.9473338503539687	3	2.8	3	2.636363636363636	3	3.0	True	0	0	1.364431982326451	25.43002680965148	0.5898538807008665	5.428954423592494	5376.461126005362	8.58978565345112	94854.0	32116.0	23538.0	1.5	524591.5	15002688.0	900310.0	99861.9	383	5.0	1445.0	18805.0	84.0
Guizhou	2006	West	2006-2010	0.9974899291231859	0.8982706747388269	0.9005310715552038	3	2.8	3	2.636363636363636	3	3.0	True	0	0	1.355949409923438	25.45898785791471	0.6284617475484559	5.618841790917656	6225.36050974401	8.736386632867893	95654.0	32056.0	23641.0	1.6	640382.8	16022455.0	973094.0	177960.3	394	9.0	1451.0	19660.0	79.0
Guizhou	2007	West	2006-2010	0.975850590940745	0.7582921995076483	0.7770576833658881	3	2.6	3	2.181818181818182	2	3.0	True	0	0	1.124212353318492	26.87240829346093	0.7391224405009198	5.477671451355662	7666.427432216906	8.944606001262859	101094.0	29795.0	26503.0	1.9862	1180728.0	20291838.0	1249593.0	245872.0	482	8.0	1453.0	19154.0	90.0
Guizhou	2008	West	2006-2010	1.0	0.9242402041857265	0.9242402041857265	3	2.4	3	2.272727272727273	3	3.0	True	0	0	1.075553383143635	27.95822534164045	0.7363485968237802	5.22156863262083	9390.491809329955	9.147452946691226	106038.0	30806.0	28642.0	2.0587	1075764.0	20543053.0	1472904.0	204290.0	475	8.0	1448.0	18356.0	90.0
Guizhou	2009	West	2006-2010	1.0	0.9202623648177247	0.9202623648177247	3	2.2	2	1.818181818181818	1	3.0	True	0	0	1.030358929464732	37.87993680884676	0.6297264992910168	5.373880989994734	10301.94839389152	9.240088320783874	143868.0	32955.0	31984.0	2.3854	1461329.0242	24139710.0	1931423.0	227558.3	532	7.0	1439.0	18971.0	88.0
Guizhou	2010	West	2006-2010	0.9857041074558109	0.8792347766411605	0.8919865200831341	3	2.0	2	1.727272727272727	1	3.0	True	0	0	0.9618968616065257	44.33705799190388	0.5661178512246653	6.101282321331844	13228.62406856712	9.490138250836372	154246.0	34787.0	36165.0	2.51	1674241.0	25368195.0	2089306.0	311516.0	554	7.0	1443.0	19783.0	89.0
Guizhou	2011	West	2011-2015	0.9843687127228502	0.855394993375078	0.8689782419119969	3	2.0	2	1.727272727272727	1	3.0	True	0	0	0.8788141095001082	48.74939458935861	0.5682121846503211	6.254756797896631	16437.87910237782	9.707343651916696	169098.0	36549.0	41589.0	2.77	2063431.0	29105344.0	2405903.0	431785.0	621	9.0	1436.0	20260.0	94.0
Guizhou	2012	West	2011-2015	1.0	1.0	1.0	3	2.4	3	2.272727272727273	3	3.0	True	0	0	0.8125642396086009	54.84361680448441	0.7293465006620299	6.572485627441469	19667.22827038492	9.886708989933295	191079.0	39528.0	48646.0	4.0	2203078.0	34640043.0	3204926.0	561542.0	772	24.0	1436.0	21463.0	96.0
Guizhou	2013	West	2011-2015	1.0	1.0	1.0	3	2.4	3	2.181818181818182	2	3.0	True	0	0	0.7528892373776975	63.26701349429791	0.7523667922825227	6.467040905482809	23090.66820473871	10.04718384106964	221575.0	44169.0	58666.0	4.76	2874198.0	40631643.0	4017124.0	645899.0	991	27.0	1430.0	21219.0	98.0
Guizhou	2014	West	2011-2015	1.0	1.0	1.0	3	2.6	3	2.363636363636364	3	3.0	True	0	0	0.6792601630855306	67.70675362880696	0.7665409611061058	6.377350315275766	26414.72161092804	10.18167677049037	237518.0	45649.0	67204.0	5.19	3403797.0	44806611.0	4399922.0	773418.0	1067	28.0	1427.0	20945.0	100.0
Guizhou	2015	West	2011-2015	0.9668404821281914	0.9642739378839009	0.9973454315456041	3	2.4	3	2.0	2	2.0	True	0	1	0.6628919402356902	73.42229777588894	0.7586251273423271	6.304009066440005	29756.50942059782	10.30080319109337	259144.0	50401.0	76032.0	5.57	3841227.0	49653451.0	4653960.0	982184.0	1188	27.0	1419.0	20831.0	102.0
Guizhou	2016	West	2016-2020	0.9487229070877501	0.9476828582410214	0.9989037380261837	2	2.6	3	2.181818181818182	2	3.0	True	1	0	0.6439012477759818	78.0253164556962	0.7587280986372487	6.202812939521801	33127.22925457103	10.4081108592753	277380.0	55371.0	85993.0	5.92	4504389.0	56265131.0	5017683.0	1196084.0	1220	29.0	1399.0	20652.0	101.0
Guizhou	2017	West	2016-2020	0.9746725915727463	0.9740856740731838	0.9993978311233566	3	2.6	3	2.090909090909091	2	3.0	True	0	0	0.6163315300602226	84.32290502793298	0.772032225152049	6.118715083798882	37823.53519553073	10.54068681207803	301876.0	60382.0	97970.0	6.51	5225622.0	63673018.0	5676612.0	1307094.0	1270	29.0	1362.0	20543.0	98.0
Guizhou	2018	West	2016-2020	1.0	1.0	1.0	3	2.6	3	2.0	2	3.0	True	0	0	0.5980554766464761	89.82805555555557	0.7592282787176735	6.026666666666666	41129.02777777778	10.62446942315705	323381.0	65264.0	109127.0	6.82	5834596.0	70868656.0	6335968.0	1448428.0	1309	29.0	1341.0	20355.0	99.0
Guizhou	2019	West	2016-2020	0.9750948048778417	0.9720135196706068	0.9968400147433655	3	2.4	3	1.909090909090909	2	2.0	True	0	1	0.5896231855403424	95.81700248412918	0.7629126157657462	5.960253933204527	46285.78526083356	10.74259017913105	347145.0	71572.0	121386.0	7.31	7791768.0	76689411.0	6641048.0	1639922.0	1340	31.0	1329.0	20265.0	99.0
Guizhou	2020	West	2016-2020	0.8582315459440404	0.8553719711295271	0.9966680614013462	2	1.4	1	1.090909090909091	1		False	0	0	0.5867104782767434						366886.0	77136.0	131472.0	7.17	8061877.0	71953441.0	6183221.0	2209498.0	1378	31.0	1330.0	20162.0	99.0
Liaoning	2001	Northeast	2001-2005	0.8441791403417949	0.8209148307294682	0.9724415014532256	1	2.0	2	1.0	1	1.0	True	0	0					12000.66762041011	9.392717562256742									969			18798.0
Liaoning	2002	Northeast	2001-2005	0.8441791403417949	0.8209148307294682	0.9724415014532256	1	2.0	2	1.0	1	1.0	True	0	0	1.063789842184015	63.58244111349037	0.5968943522042232		12986.48584344516	9.471664545232068	267237.0	75361.0	70842.0	3.7952		51699000.0	1936139.0		924	51.0	1003.0		118.0
Liaoning	2003	Northeast	2001-2005	0.8115859949532673	0.7946847803760709	0.9791750785717174	1	1.333333333333333	1	1.0	1	1.0	True	0	0	1.088454583391292	63.95534441805226	0.5941645744507005	4.859144893111639	14257.81472684086	9.565060437263005	269252.0	78249.0	71890.0	3.8		49164458.0	1926549.0		912	43.0	1034.0	19423.0	117.0
Liaoning	2004	Northeast	2001-2005	0.828681461557573	0.8153913414102665	0.9839623295996911	1	1.666666666666667	1	1.0	1	1.0	True	0	0	1.07993017278113	64.10362817168603	0.60059003051882	4.973203699312307	15821.67417595447	9.669136062268205	270325.0	78566.0	72751.0	3.85	1430282.6	47253345.0	2066842.0	108478.5	913	46.0	1028.0	19944.0	116.0
Liaoning	2005	Northeast	2001-2005	0.8289079552617978	0.817685963296233	0.9864617152069429	1	1.666666666666667	1	1.0	1	1.0	True	0	0	1.076366030283081	62.8272921108742	0.6127910133713432	4.449182658137882	19064.81876332623	9.85559996599556	265194.0	78480.0	72912.0	3.85	1653202.7	50349691.0	2237406.0	115113.6	915	46.0	1021.0	17759.0	114.0
Liaoning	2006	Northeast	2006-2010	0.8116398242958265	0.801162830592077	0.9870915726531295	1	1.666666666666667	1	1.0	1	1.0	True	0	0	1.059534350747435	64.00702411613206	0.6124327843906151	5.233668929992976	21785.34301100445	9.988992683711242	273374.0	81368.0	76796.0	3.92	1829294.0	52421193.0	2357861.0	147316.2	956	40.0	1008.0	21345.0	111.0
Liaoning	2007	Northeast	2006-2010	0.682532836430136	0.6816930892303135	0.9987696603665039	1	1.666666666666667	1	1.0	1	1.0	True	0	0	1.010745535485852	63.45276872964169	0.670183521560575	5.201023731968357	25975.57003257329	10.16491176115775	272720.0	79012.0	78172.0	4.2525	3071746.0	57119156.0	2691442.0	239955.0	903	45.0	1008.0	21346.0	111.0
Liaoning	2008	Northeast	2006-2010	0.7484867558504237	0.7444642776306021	0.9946258525105748	1	1.666666666666667	1	1.0	1	1.0	True	0	0	0.986839816080527	63.71010730757643	0.6763604994725162	4.864069344334484	31679.09704035043	10.36341234300797	274890.0	79411.0	80470.0	4.3091	3038070.0	61099923.0	2975981.0	238974.0	854	46.0	1014.0	19973.0	111.0
Liaoning	2009	Northeast	2006-2010	0.6854850294260924	0.679187281507151	0.9908127126799341	1	1.666666666666667	1	1.0	1	1.0	True	0	0	0.9956803711330445	71.77749479046075	0.6261711993600146	4.969900439916647	35222.25052095392	10.4694332789569	310007.0	84133.0	84498.0	4.4945	3827571.8343	63973413.0	3327945.0	389856.4	829	46.0	1002.0	20463.0	110.0
Liaoning	2010	Northeast	2006-2010	0.6863530037424737	0.6672077534415093	0.9721058257244142	1	1.333333333333333	1	1.0	1	1.0	True	0	0	0.9620733106815779	72.41948387391729	0.6628050551087641	4.93542709547648	42189.01003451517	10.64991504038505	316828.0	85511.0	88882.0	4.8	4365024.0	66522624.0	3640376.0	504831.0	821	46.0	1001.0	20591.0	110.0
Liaoning	2011	Northeast	2011-2015	0.7015336034310337	0.6759525507272901	0.9635355276231492	1	1.666666666666667	1	1.0	1	1.0	True	0	0	0.9461114979545653	72.80766598220397	0.6963552438611665	5.024184348619666	50711.15674195757	10.83390121945293	319116.0	86959.0	91912.0	5.07	5238649.0	70270696.0	4017493.0	616697.0	831	46.0	990.0	21031.0	110.0
Liaoning	2012	Northeast	2011-2015	0.7689144890457882	0.7658830926646023	0.9960575637156379	1	1.666666666666667	1	1.0	1	1.0	True	0	0	0.9169284752539884	75.11483253588517	0.7002611631314095	5.068124857598542	56610.68580542265	10.94395304152052	329679.0	89892.0	98036.0	5.26	5026678.0	78210954.0	4669066.0	696707.0	860	50.0	999.0	21245.0	110.0
Liaoning	2013	Northeast	2011-2015	0.7933436768766807	0.7926611583742191	0.9991396937766636	1	1.666666666666667	1	1.0	1	1.0	True	0	0	0.8926495759556712	77.09407744874716	0.714711192135751	4.788154897494305	61989.11161731208	11.03471402952878	338443.0	92308.0	103409.0	5.51	5756939.0	84130372.0	5091234.0	810507.0	905	58.0	1014.0	20006.0	110.0
Liaoning	2014	Northeast	2011-2015	0.8465842709852667	0.8453249611013356	0.998512481359398	1	1.666666666666667	1	1.0	1	1.0	True	0	0	0.8618985523679934	77.24595764062856	0.7534374843375483	4.749715326804828	65193.75996356183	11.08511903725429	339187.0	91213.0	105828.0	5.82	6306467.0	87353158.0	5556970.0	731089.0	962	62.0	1012.0	19844.0	110.0
Liaoning	2015	Northeast	2011-2015	0.8465544539087306	0.8456826689713047	0.9989701962662878	1	1.333333333333333	1	1.0	1	2.0	True	1	0	0.8491115196078431	79.52834063526853	0.7657647514525482	4.742150419861274	65418.52866009508	11.08856081016527	348525.0	94231.0	110976.0	6.09	7076569.0	90125375.0	5723587.0	876404.0	1020	61.0	1008.0	19774.0	110.0
Liaoning	2016	Northeast	2016-2020	0.8654773440232701	0.8636062820502218	0.9978381155948572	2	1.666666666666667	1	1.0	1	2.0	True	0	0	0.8307804644682619	83.53791685701233	0.7780897877936942	4.827318410232983	50815.21242576519	10.83595104593832	365729.0	98985.0	119147.0	6.5	7875556.0	95512057.0	6153637.0	922702.0	1190	64.0	1014.0	20120.0	110.0
Liaoning	2017	Northeast	2016-2020	0.8796892700260889	0.8772099730166277	0.9971816218590598	2	1.666666666666667	1	1.5	1	2.0	True	0	0	0.8185727176429047	87.18585488670176	0.7833839570507856	4.699702449073015	53580.31586175326	10.88893703822406	380915.0	104323.0	127445.0	6.83	8498149.0	99782559.0	6528002.0	963307.0	1268	64.0	1014.0	19519.0	109.0
Liaoning	2018	Northeast	2016-2020	0.8719602201641109	0.8695562569886088	0.997243035725816	2	1.333333333333333	1	1.5	1	1.0	True	0	1	0.8067319989293044	89.91030052764395	0.8019103437189827	4.624684560679055	58076.04955264969	10.96950862984121	391919.0	108499.0	134492.0	7.21	9164630.0	101299601.0	6676373.0	975132.0	1369	66.0	1032.0	19127.0	102.0
Liaoning	2019	Northeast	2016-2020	0.8482427161298305	0.848081310317557	0.9998097174202568	1	1.333333333333333	1	1.5	1	1.0	True	0	0	0.8031028483515219	91.1537224264706	0.7909715377576562	4.362362132352941	57236.78768382353	10.95495211196672	396701.0	111710.0	139098.0	7.21	11280435.0	107776873.0	6536268.0	1039451.0	1364	65.0	1022.0	17963.0	97.0
Liaoning	2020	Northeast	2016-2020	0.6926296112016388	0.6913102969217435	0.9980952095339868	1	1.0	1	1.0	1		False	0	0	0.7983116746646117						401501.0	113955.0	142745.0	7.38	11100173.0	91692262.0	5368359.0	1378778.0	1359	65.0	1024.0	17567.0	89.0
Chongqing	2001	West	2001-2005	1.0	0.9431912317025004	0.9431912317025004	3	1.75	1	2.181818181818182	2	3.0	True	0	0					5701.259283177268	8.648442356295098									289			17702.0
Chongqing	2002	West	2001-2005	1.0	0.9431912317025004	0.9431912317025004	3	1.75	1	2.181818181818182	2	3.0	True	0	0	1.348714472473733	30.92597360798198	0.6063188256475902		6404.92436433859	8.764822405414675	96087.0	27855.0	20653.0	1.8751		24290000.0	743350.0		355	12.0	1329.0		44.0
Chongqing	2003	West	2001-2005	1.0	0.9710000960927453	0.9710000960927453	3	2.0	2	2.363636363636364	3	3.0	True	0	0	1.30566037735849	29.70543130990416	0.6429800597990921	4.06038338658147	7261.405750798723	8.890328718661653	92978.0	26642.0	20405.0	1.91		24456119.0	784368.0		363	14.0	1293.0	11416.0	44.0
Chongqing	2004	West	2001-2005	1.0	0.9709490845852942	0.9709490845852942	3	2.25	2	2.727272727272727	3	3.0	True	0	0	1.313546347967801	29.94394618834081	0.6411980531636091	4.003843689942345	8625.272261370916	9.062451807937107	93485.0	26598.0	20249.0	1.92	622189.5	23643216.0	822412.0	64822.0	364	14.0	1185.0	11315.0	44.0
Chongqing	2005	West	2001-2005	0.9941338167060857	0.9144280780406696	0.9198239338346731	3	2.25	2	2.636363636363636	3	3.0	True	0	0	1.304241435562806	33.8674052894925	0.5728221525733159	4.497140814867763	12393.56683345247	9.424932813214062	94761.0	27183.0	20842.0	1.94	740576.9	23419950.0	889412.0	74984.4	358	11.0	1077.0	11506.0	42.0
Chongqing	2006	West	2006-2010	0.9957402657193226	0.8891122961297114	0.8929158805157054	3	2.25	2	2.636363636363636	3	3.0	True	0	0	1.281207391038601	34.4522792022792	0.5892208141241653	4.131054131054131	13914.63675213675	9.540696568850068	96742.0	27250.0	21269.0	2.03	867332.5	24058419.0	972183.0	123038.1	361	14.0	1061.0	10539.0	41.0
Chongqing	2007	West	2006-2010	0.9774776919404198	0.8660569385948849	0.8860119731997665	3	2.25	2	2.181818181818182	2	2.0	True	0	1	1.188902352400451	36.77663352272727	0.6272732925851897	3.959872159090909	16605.57528409091	9.717493778443531	103563.0	28454.0	23933.0	2.3069	1187289.0	27652621.0	1221767.0	143014.0	371	14.0	1049.0	10102.0	40.0
Chongqing	2008	West	2006-2010	0.9258786053599228	0.7725293007977091	0.8343742865701047	2	2.25	2	2.363636363636364	3	2.0	True	0	0	1.099854472181798	38.39873194786897	0.6552560129891574	3.798520605847129	20407.39697076435	9.92365271071614	109014.0	29475.0	26799.0	2.5161	1900408.0	30374971.0	1323945.0	167936.0	355	13.0	1014.0	9770.0	40.0
Chongqing	2009	West	2006-2010	0.8670817282270432	0.7525194117133971	0.8678759881748445	2	2.0	2	1.909090909090909	2	1.0	True	0	1	1.027508547410684	51.07834907310248	0.5535809303376634	3.841902763203918	22840.1888772298	10.03627693331674	146033.0	32758.0	31881.0	2.8276	1841152.0391	32679351.0	1563066.0	229662.2	386	13.0	999.0	9985.0	41.0
Chongqing	2010	West	2006-2010	0.8243487886351539	0.6973112948698882	0.8458935155644526	1	2.0	2	1.909090909090909	2	1.0	True	0	0	0.9416660019675095	55.48564455630204	0.5659121427009466	4.027913555338311	27475.30003951994	10.22104269966788	160055.0	35417.0	37611.0	3.14	2249284.0	34036573.0	1799571.0	332189.0	417	13.0	1022.0	10597.0	41.0
Chongqing	2011	West	2011-2015	0.8289624303174561	0.7401381831855514	0.8928488868935966	1	2.0	2	1.909090909090909	2	1.0	True	0	0	0.8571729217818309	58.51284686536485	0.5930321606098397	3.954436450839328	34297.25933538884	10.44282072720329	170799.0	36657.0	42765.0	3.47	2904562.0	38726559.0	2117571.0	526630.0	433	13.0	966.0	10577.0	42.0
Chongqing	2012	West	2011-2015	0.8162402896594669	0.8069921474412611	0.9886698288048681	1	2.5	3	2.454545454545455	3	1.0	True	0	0	0.7785560885534794	62.49745331069609	0.7104289478688437	3.930390492359932	38742.27504244482	10.56468666116453	184055.0	38790.0	49823.0	4.44	2937898.0	45097443.0	2558968.0	599618.0	463	15.0	933.0	10642.0	42.0
Chongqing	2013	West	2011-2015	0.8490677577847133	0.8377227784728905	0.986638311008979	1	2.5	3	2.363636363636364	3	2.0	True	1	0	0.7521096285611252	66.55454545454545	0.7452533806856988	4.02996632996633	43041.27946127946	10.66991492165403	197667.0	41712.0	55460.0	4.96	3545340.0	49337226.0	3004282.0	663604.0	531	18.0	960.0	11009.0	40.0
Chongqing	2014	West	2011-2015	0.9022457980267021	0.8923231839363461	0.9890023160960597	2	2.5	3	2.454545454545455	3	2.0	True	0	0	0.7053347997258483	70.36872367453365	0.7631231205552469	3.914889349468476	47678.67887945443	10.77223959329022	210501.0	44252.0	62739.0	5.37	4220177.0	55123580.0	3462961.0	743553.0	565	19.0	933.0	10778.0	40.0
Chongqing	2015	West	2011-2015	0.9250308919892535	0.9167030829108846	0.9909972638206059	2	2.25	2	2.090909090909091	2	2.0	True	0	0	0.6817194156159763	75.28302199532578	0.7770676368920496	4.045681324692115	52103.46256485058	10.86098668551103	227095.0	47689.0	69954.0	5.85	4877668.0	60227014.0	3881702.0	1004489.0	631	25.0	924.0	11280.0	40.0
Chongqing	2016	West	2016-2020	0.9211183747954024	0.9140233988693881	0.9922974330768397	2	2.25	2	2.181818181818182	2	2.0	True	0	0	0.6644978893148987	79.66732283464567	0.785767586666996	3.980971128608924	58204.03543307087	10.97170996865379	242826.0	51474.0	77463.0	6.26	5435206.0	63899695.0	4224240.0	1053049.0	699	27.0	894.0	11240.0	42.0
Chongqing	2017	West	2016-2020	0.9310978244651069	0.9231183886916963	0.9914300779534152	2	2.5	3	2.181818181818182	2	2.0	True	0	0	0.6507253721141267	83.20022372819626	0.8064882159356507	3.86061213075092	63166.56694285826	11.05353043609423	255854.0	55216.0	84853.0	6.71	6169829.0	68117856.0	4612139.0	1275288.0	749	29.0	881.0	10991.0	42.0
Chongqing	2018	West	2016-2020	0.8882585027619583	0.8849945897660189	0.9963254919758262	2	2.5	3	2.090909090909091	2	2.0	True	0	0	0.6498754061129861	87.94132817537073	0.80735646678446	3.777885235332044	65645.35783365538	11.0920221663954	272794.0	61809.0	95109.0	7.1	6813676.0	71203034.0	4791614.0	1257709.0	800	31.0	872.0	10847.0	42.0
Chongqing	2019	West	2016-2020	0.8881912149183208	0.8874122075651711	0.999122928328872	2	2.5	3	2.0	2	1.0	True	0	1	0.6531067311700777	92.18886043533931	0.8048694782602658	3.657490396927017	75562.64404609475	11.23271731367255	287998.0	67366.0	103147.0	7.42	8853884.0	78760715.0	5114090.0	1489505.0	846	31.0	846.0	10580.0	41.0
Chongqing	2020	West	2016-2020	0.7652984624762192	0.7602705860820907	0.9934301757540971	1	1.25	1	1.181818181818182	1		False	0	0	0.6591937267517844						301617.0	72127.0	109417.0	7.35	9307209.0	73461559.0	4547791.0	2259258.0	859	33.0	816.0	9815.0	41.0
Shaanxi	2001	West	2001-2005	0.7881813229973753	0.7768594711182558	0.9856354730202644	1	2.25	2	2.363636363636364	3	1.0	True	0	0					5494.998633506422	8.61159361815824									743			28530.0
Shaanxi	2002	West	2001-2005	0.7881813229973753	0.7768594711182558	0.9856354730202644	1	2.25	2	2.363636363636364	3	1.0	True	0	0	1.27028432257888	45.11322808927599	0.5665300640739445		6133.342406096897	8.721495134182803	165746.0	46420.0	36543.0	2.5558		29239000.0	1096301.0		807	19.0	1838.0		114.0
Shaanxi	2003	West	2001-2005	0.7836530465260254	0.7782825034328212	0.9931467846427547	1	2.25	2	2.545454545454545	3	2.0	True	1	0	1.260360917623645	44.55834123865022	0.5902374116473436	6.289741157338392	7013.741699417238	8.855626603591622	164398.0	46864.0	37183.0	2.63		28656297.0	1129341.0		813	20.0	1827.0	21379.0	115.0
Shaanxi	2004	West	2001-2005	0.8711193248470626	0.8692703971187341	0.9978775264471913	2	2.25	2	2.818181818181818	3	2.0	True	0	0	1.236044401750454	44.22402159244264	0.5924382056759232	6.409176788124157	8571.066126855601	9.0561474060547	163850.0	46322.0	37476.0	2.62	848844.8	29845077.0	1321742.0	84410.4	823	19.0	1773.0	21973.0	116.0
Shaanxi	2005	West	2001-2005	0.919648168679397	0.9136161715934663	0.9934409730901845	2	2.25	2	2.727272727272727	3	2.0	True	0	0	1.216654978051378	44.76151761517615	0.6009626445480415	6.412737127371273	10660.48780487805	9.274299456980373	165170.0	46840.0	38499.0	2.69	886999.7	31387790.0	1447771.0	101838.5	833	19.0	1725.0	21938.0	115.0
Shaanxi	2006	West	2006-2010	0.9284948224642338	0.9248578897094613	0.9960829800373899	2	2.125	2	2.727272727272727	3	2.0	True	0	0	1.162960961108518	45.03078982597054	0.6240174802306916	7.225435073627844	12700.42838018739	9.449391002601232	168190.0	47336.0	40703.0	2.81	1016738.1	33959423.0	1595716.0	112846.7	851	18.0	1707.0	25280.0	116.0
Shaanxi	2007	West	2006-2010	0.8977979246541195	0.8970415426381942	0.9991575141853701	2	2.0	2	2.272727272727273	3	2.0	True	0	0	1.105939080324591	47.40288153681963	0.657238526223363	6.991995731056564	15360.96584845251	9.639584885483378	177666.0	47019.0	42515.0	3.1155	1392816.0	37963671.0	1922638.0	184096.0	839	17.0	1701.0	24505.0	117.0
Shaanxi	2008	West	2006-2010	0.864101637741598	0.8627412760126194	0.9984256924538021	2	2.0	2	2.363636363636364	3	1.0	True	0	1	1.006180996632422	48.7799043062201	0.6729000490436488	6.869218500797448	19443.32801701223	9.875259257653111	183510.0	47208.0	46918.0	3.2824	1794155.0	42166786.0	2187388.0	265807.0	816	20.0	1704.0	24138.0	117.0
Shaanxi	2009	West	2006-2010	0.8027704625665443	0.7965995510448765	0.9923129813447062	1	1.75	1	2.0	2	1.0	True	0	0	1.047523524691808	65.04559915164369	0.5374998532720338	7.158536585365853	21659.06680805939	9.983179435973087	245352.0	57442.0	54836.0	3.4962	2256088.7785	47829874.0	2551717.0	370175.0	815	21.0	1710.0	25292.0	117.0
Shaanxi	2010	West	2006-2010	0.8153702115445821	0.7847262496070131	0.9624171186245335	1	1.625	1	1.909090909090909	2	1.0	True	0	0	0.8674453215995859	69.6225479433417	0.5271280796828376	7.603019115278866	27102.71909332839	10.20738933738169	260056.0	53622.0	61816.0	3.67	2704079.0	49244614.0	2849597.0	483001.0	828	30.0	1700.0	26699.0	117.0
Shaanxi	2011	West	2011-2015	0.8181140997449525	0.763829015651439	0.9336460719715785	1	1.625	1	1.909090909090909	2	2.0	True	1	0	0.7642719829120683	73.60230855554961	0.535309296314582	7.702933789344306	33432.10602255117	10.41727197541224	275464.0	53671.0	70225.0	3.94	3313514.0	52692308.0	3208011.0	624878.0	871	29.0	1655.0	27174.0	117.0
Shaanxi	2012	West	2011-2015	0.8859531680533272	0.885948262963894	0.9999944634890306	2	2.0	2	2.363636363636364	3	2.0	True	0	0	0.7174329260612168	78.27550098718656	0.5761700587184069	7.59720656845426	38511.41326213867	10.55870992471098	293775.0	56957.0	79390.0	4.51	3291876.0	59727717.0	3897180.0	777366.0	888	31.0	1630.0	26883.0	117.0
Shaanxi	2013	West	2011-2015	0.8728705913214034	0.8713787957799601	0.9982909316039793	2	2.0	2	2.272727272727273	3	2.0	True	0	0	0.6804502462284061	85.52284803400637	0.5752848639984095	7.338204038257174	43053.7991498406	10.67020575566804	321908.0	60935.0	89551.0	4.92	3894086.0	64328287.0	4384224.0	932976.0	937	32.0	1603.0	26018.0	118.0
Shaanxi	2014	West	2011-2015	0.8878802861429463	0.8877713267449111	0.9998772814311392	2	2.125	2	2.454545454545455	3	2.0	True	0	0	0.6502093169171269	89.08008222255187	0.5927250927776192	7.303079107419102	46859.27864544676	10.75490431812014	336288.0	63214.0	97221.0	5.28	4458113.0	69012638.0	4854163.0	1012367.0	977	32.0	1601.0	25969.0	118.0
Shaanxi	2015	West	2011-2015	0.8711065571690927	0.869896545832278	0.9986109491119584	2	1.75	1	2.090909090909091	2	2.0	True	0	0	0.6343357266792565	92.24677036646453	0.6059832748390932	7.199050883205905	47513.47455839705	10.76876862470823	349892.0	66172.0	104317.0	5.59	5176628.0	72941538.0	5189257.0	1297322.0	1014	33.0	1589.0	25717.0	117.0
Shaanxi	2016	West	2016-2020	0.8803692702804364	0.8791530179478435	0.9986184747995515	2	2.125	2	2.181818181818182	2	2.0	True	0	0	0.6128695324606388	97.73039601363756	0.6047248595181486	7.073957513768686	50877.49803304485	10.83717602292609	372646.0	71585.0	116803.0	5.91	5753297.0	79171200.0	5685023.0	1358883.0	1085	34.0	1561.0	25412.0	116.0
Shaanxi	2017	West	2016-2020	0.8804852606297296	0.8784247250587611	0.9976597727831414	2	2.0	2	2.181818181818182	2	2.0	True	0	0	0.6162163439200523	102.6977835723598	0.6124767040924626	6.917079530638853	57102.50325945242	10.95260323460352	393846.0	78249.0	126983.0	6.29	6534992.0	85686565.0	6227190.0	1382579.0	1150	35.0	1549.0	24978.0	116.0
Shaanxi	2018	West	2016-2020	0.8780068456229614	0.877243458165672	0.999130544982542	2	2.0	2	2.090909090909091	2	1.0	True	0	1	0.6004883314857884	106.3395445134576	0.6178322495229936	6.658126293995859	63246.16977225673	11.05478984779575	410896.0	82880.0	138021.0	6.57	7510578.0	90041359.0	6695312.0	1570180.0	1175	39.0	1544.0	24183.0	116.0
Shaanxi	2019	West	2016-2020	0.8481773487840037	0.8468937889077303	0.998486684561768	1	2.125	2	2.090909090909091	2	1.0	True	0	0	0.5938320602567426	112.3725490196078	0.6104693770720643	6.521929824561403	66545.84623323013	11.10564640614624	435556.0	89326.0	150423.0	6.86	9900471.0	99953730.0	7010677.0	1756442.0	1208	46.0	1532.0	23747.0	116.0
Shaanxi	2020	West	2016-2020	0.7068375097621853	0.6806783983313367	0.962991336665693	1	1.125	1	1.181818181818182	1		False	0	0	0.6044982988275095						445293.0	93988.0	155481.0	6.89	11019252.0	86170684.0	5871977.0	2402153.0	1218	45.0	1525.0	22976.0	118.0
Qinghai	2001	West	2001-2005	0.7578941363511725	0.6853028675233587	0.9042197777419161	1	2.25	2	2.363636363636364	3	1.0	True	0	0					5738.623326959847	8.65497462203902									156			4051.0
Qinghai	2002	West	2001-2005	0.7578941363511725	0.6853028675233587	0.9042197777419161	1	2.25	2	2.363636363636364	3	2.0	True	1	0	1.262254901960784	44.43478260869566	0.6897974559686889		6439.508506616256	8.77020749733756	23506.0	7210.0	5712.0	3.0651		4205000.0	119752.0		139	3.0	405.0		20.0
Qinghai	2003	West	2001-2005	0.9358406144915433	0.9350535180911493	0.9991589418238472	2	2.75	3	2.454545454545455	3	3.0	True	1	0	1.199326599326599	43.06294492319228	0.7082655413929599	8.439490445859887	7309.853877856888	8.896978563194772	22987.0	7124.0	5940.0	3.05		5199672.0	191117.0		131	7.0	405.0	4100.0	19.0
Qinghai	2004	West	2001-2005	1.0	1.0	1.0	3	3.0	3	2.727272727272727	3	2.0	True	0	1	1.110322580645161	42.6808905380334	0.7146055205390133	8.636363636363637	8647.495361781075	9.06502500444588	23005.0	6884.0	6200.0	3.05	113785.3	4781871.0	253031.0	28921.9	130	4.0	412.0	4243.0	18.0
Qinghai	2005	West	2001-2005	0.9257530281693617	0.9137626235706807	0.987047944501579	2	3.0	3	2.727272727272727	3	3.0	True	1	0	1.055468993455905	42.21546961325967	0.6916895694280852	8.506445672191528	10005.89318600368	9.210929516996536	22923.0	6774.0	6418.0	2.92	110099.4	4842907.0	193088.0	30552.0	130	4.0	405.0	4214.0	24.0
Qinghai	2006	West	2006-2010	0.9752859279901152	0.9663016859711023	0.9907880942796666	3	2.75	3	2.636363636363636	3	2.0	True	0	1	1.035020032645793	42.89963503649635	0.6969756263558637	8.352189781021897	11833.94160583942	9.378727088784666	23509.0	6975.0	6739.0	2.99	140458.5	5217201.0	257834.0	35489.2	136	6.0	397.0	4180.0	22.0
Qinghai	2007	West	2006-2010	0.8587127926413832	0.6599627662595072	0.7685488930815565	2	2.0	2	2.272727272727273	3	2.0	True	0	0	1.052331530478	43.36231884057971	0.7093255347593583	7.153985507246377	14444.74637681159	9.578086054893069	23936.0	7199.0	6841.0	3.0758	377437.0	5601022.0	276515.0	146352.0	119	6.0	381.0	3568.0	21.0
Qinghai	2008	West	2006-2010	0.9328123021870792	0.8702839594291855	0.932967926547185	2	2.5	3	2.363636363636364	3	1.0	True	0	1	1.080906593406593	46.12664622045831	0.707443585732164	8.327620422154082	18376.69132238863	9.818838364601023	25568.0	7869.0	7280.0	3.2632	273600.0	6382564.0	330559.0	87038.0	126	5.0	404.0	4212.0	22.0
Qinghai	2009	West	2006-2010	0.7903645143329602	0.7766917914838593	0.9827007379491978	1	2.25	2	2.0	2	1.0	True	0	0	1.096514745308311	61.77821640050252	0.5744257776874138	8.580656737843187	19401.9379149471	9.87312823258554	34429.0	8589.0	7833.0	3.5487	366592.2237	7560019.0	376880.0	103977.2	129	8.0	406.0	4376.0	21.0
Qinghai	2010	West	2006-2010	0.7986849883734862	0.7572648432724163	0.9481395722919225	1	2.0	2	1.909090909090909	2	1.0	True	0	0	1.069073030339369	62.56483126110124	0.5945832387008858	8.253996447602132	23986.32326820604	10.08523908307123	35224.0	8915.0	8339.0	3.72	428652.0	8135941.0	406122.0	132921.0	129	8.0	404.0	4243.0	21.0
Qinghai	2011	West	2011-2015	0.7940922498713112	0.7244984739014344	0.9123605903707598	1	2.0	2	1.909090909090909	2	2.0	True	1	0	1.000310559006211	68.26301987081342	0.607942632461002	8.259851804917556	29400.35552739502	10.28876204602219	38785.0	9663.0	9660.0	4.15	519214.0	8918596.0	465513.0	161192.0	131	8.0	404.0	4289.0	21.0
Qinghai	2012	West	2011-2015	0.8550596470149088	0.7924125841147908	0.9267336926507704	2	2.75	3	2.363636363636364	3	1.0	True	0	1	1.013564731697586	71.237154770836	0.637307878817564	8.23315944658654	33036.2719611983	10.4053613871645	40831.0	10162.0	10026.0	4.54	514563.0	9080987.0	550551.0	173501.0	142	9.0	405.0	4314.0	21.0
Qinghai	2013	West	2011-2015	0.8380965497924298	0.7294779655154131	0.8703984829624725	1	2.75	3	2.363636363636364	3	2.0	True	1	0	0.9860772711451444	77.33778708527319	0.6607378091082019	8.236556534381004	36727.18461724848	10.51127248510672	44685.0	11332.0	11492.0	5.11	672753.0	9694611.0	621734.0	220912.0	145	10.0	405.0	4354.0	24.0
Qinghai	2014	West	2011-2015	0.9224211717068278	0.8085994171108277	0.8766054400232522	2	2.75	3	2.454545454545455	3	2.0	True	0	0	0.8591372549019608	79.46762195330992	0.7122397601535697	8.373041719515971	39479.62017071756	10.58353987269864	46363.0	10954.0	12750.0	5.66	734005.0	10434487.0	729244.0	249683.0	185	10.0	404.0	4481.0	24.0
Qinghai	2015	West	2011-2015	0.8657101589642024	0.7613766296876774	0.879482147464508	2	2.0	2	2.090909090909091	2	2.0	True	0	0	0.8770653327269972	82.32075183114402	0.7130644302229552	8.318746494910199	41076.25376000551	10.62318546611597	48440.0	11572.0	13194.0	5.87	835844.0	11082996.0	716231.0	355237.0	181	10.0	404.0	4491.0	31.0
Qinghai	2016	West	2016-2020	0.9015132010308131	0.801496593821914	0.8890569687781192	2	2.25	2	2.181818181818182	2	1.0	True	0	1	0.8185045948203843	83.7318718381113	0.6998529796789721	8.30185497470489	43380.94435075868	10.67777555340991	49653.0	11757.0	14364.0	5.86	966057.0	12066703.0	776567.0	360028.0	199	10.0	405.0	4518.0	34.0
Qinghai	2017	West	2016-2020	0.8458871961616895	0.757347852526084	0.8953296089155115	1	2.5	3	2.272727272727273	3	1.0	True	0	0	0.8007890743550835	93.80936454849498	0.6833006524296765	8.23076923076923	43893.47826086957	10.68952102904937	56098.0	13193.0	16475.0	6.41	1090169.0	12784785.0	830268.0	448250.0	212	10.0	404.0	4518.0	50.0
Qinghai	2018	West	2016-2020	0.8293536953913262	0.7418945610329892	0.8945454335775644	1	2.25	2	2.181818181818182	2	1.0	True	0	0	0.7808499743983615	98.45605306799337	0.6591773484478433	8.091210613598673	47516.25207296849	10.76882708040774	59369.0	13725.0	17577.0	6.49	1233405.0	13010191.0	867453.0	675040.0	220	10.0	405.0	4474.0	50.0
Qinghai	2019	West	2016-2020	0.8300763108569652	0.7524572457923266	0.9064916513705769	1	2.25	2	2.090909090909091	2	1.0	True	0	0	0.7769434161819143	101.9638157894737	0.6688647288447269	8.088815789473685	48782.07236842105	10.79511815484496	61994.0	14692.0	18910.0	6.82	1626946.0	13954121.0	929882.0	540981.0	220	10.0	408.0	4510.0	50.0
Qinghai	2020	West	2016-2020	0.781975693187051	0.7081021001841528	0.9055295533524629	1	1.0	1	1.181818181818182	1		False	0	0	0.7825998577091168						64290.0	15400.0	19678.0	6.97	1803129.0	12871831.0	920418.0	838253.0	215	10.0	411.0	4473.0	50.0
Heilongjiang	2001	Northeast	2001-2005	0.7455858048200099	0.7442283341304702	0.9981793233176328	1	1.5	1	1.0	1	1.0	True	0	0					8895.644187877198	9.093317018824145									891			13985.0
Heilongjiang	2002	Northeast	2001-2005	0.7455858048200099	0.7442283341304702	0.9981793233176328	1	1.5	1	1.0	1	1.0	True	0	0	1.138040823447313	52.07054812483609	0.5737600443224458		9538.945712037765	9.163138245970377	198545.0	52186.0	45856.0	2.9876		33820000.0	1331401.0		854	37.0	999.0		155.0
Heilongjiang	2003	Northeast	2001-2005	0.743132013619257	0.7430935440060074	0.9999482331368524	1	1.0	1	1.0	1	1.0	True	0	0	1.154415523794705	50.55255570117955	0.5795948314303789	3.487287024901704	10635.38663171691	9.271942081624854	192858.0	51936.0	44989.0	2.93		30647054.0	1384693.0		831	43.0	965.0	12339.0	150.0
Heilongjiang	2004	Northeast	2001-2005	0.815035695293359	0.8095823427917593	0.9933090629857178	1	1.0	1	1.0	1	1.0	True	0	0	1.173003037884203	49.92481006025675	0.6049096624213515	3.568247314645009	12445.89992140425	9.429146524071946	190563.0	52513.0	44768.0	3.02	1071184.4	31470419.0	1527514.0	164565.4	867	40.0	931.0	12689.0	150.0
Heilongjiang	2005	Northeast	2001-2005	0.8273510898524483	0.8219361768913628	0.9934551207733935	1	1.0	1	1.0	1	1.0	True	0	0	1.192558036210152	50.04502617801047	0.5914673696984915	3.503926701570681	14433.76963350785	9.577325853515099	191172.0	53683.0	45015.0	2.96	1204496.7	33191657.0	1670614.0	147618.8	886	29.0	922.0	12463.0	148.0
Heilongjiang	2006	Northeast	2006-2010	0.799109511726694	0.7978014791617754	0.9983631372850359	1	1.0	1	1.0	1	1.0	True	0	0	1.170655658513021	50.20795187025896	0.6114569277657662	3.524195657860319	16248.49594559247	9.695755626279892	191945.0	53314.0	45542.0	3.07	1350913.1	34506443.0	1730645.0	183256.0	901	29.0	925.0	12548.0	143.0
Heilongjiang	2007	Northeast	2006-2010	0.7061221490806101	0.5874581108415818	0.8319497010630073	1	1.0	1	1.0	1	1.0	True	0	0	1.162289991568817	52.39173640167364	0.6298894113184191	3.573744769874477	18577.40585774058	9.829701382476896	200346.0	56521.0	48629.0	3.3001	2822403.0	37376538.0	1922595.0	884053.0	934	35.0	920.0	12746.0	140.0
Heilongjiang	2008	Northeast	2006-2010	0.7165308382225526	0.6955093523136843	0.9706621337317248	1	1.0	1	1.0	1	1.0	True	0	0	1.106829201799311	53.20450986696782	0.6653195394245509	3.585516770839052	21734.69894572841	9.986665292198756	203528.0	56839.0	51353.0	3.5398	2336590.0	40389090.0	2185575.0	325597.0	911	38.0	919.0	12797.0	136.0
Heilongjiang	2009	Northeast	2006-2010	0.7151670599153331	0.6710649868251624	0.9383331873598989	1	1.0	1	1.0	1	1.0	True	0	0	1.118095715539004	63.5057501306848	0.6007959896778653	3.691583899634082	22443.80554103502	10.01876993264847	242973.0	62449.0	55853.0	3.8154	2804786.5256	44171576.0	2477356.0	430439.8	918	40.0	977.0	13147.0	142.0
Heilongjiang	2010	Northeast	2006-2010	0.6799823783180887	0.6282354175269169	0.9238995561632553	1	1.0	1	1.0	1	1.0	True	0	0	1.086441785241957	68.50311357868422	0.6072716673267311	3.676890273768294	27048.03440411064	10.20536961635196	262600.0	68184.0	62759.0	4.16	3230920.0	45083824.0	2721994.0	515840.0	917	42.0	954.0	13141.0	147.0
Heilongjiang	2011	Northeast	2011-2015	0.6952969901521943	0.6232569472939301	0.8963895373076544	1	1.0	1	1.0	1	1.0	True	0	0	0.9882226656990808	69.39645279081898	0.6210692083919027	3.66849243609807	32816.90140845071	10.39869894850057	266066.0	65365.0	66144.0	4.31	3782597.0	47962073.0	2986940.0	608588.0	911	43.0	958.0	13107.0	150.0
Heilongjiang	2012	Northeast	2011-2015	0.7318531186663038	0.7288673643009869	0.9959202819675648	1	1.0	1	1.0	1	1.0	True	0	0	0.9535912548342443	70.60172143974961	0.6586241673962916	3.472091810119979	35710.95461658842	10.48321277270356	270687.0	66821.0	70073.0	4.65	3475579.0	53447453.0	3443176.0	693792.0	996	61.0	996.0	12316.0	146.0
Heilongjiang	2013	Northeast	2011-2015	0.7441527675014452	0.7120593860004234	0.9568725900075894	1	1.0	1	1.0	1	1.0	True	0	0	0.9213237083299538	72.78241052197903	0.6773614620130265	3.33088223790228	37691.86497071723	10.53719956688144	279122.0	68154.0	73974.0	4.93	4160601.0	57024151.0	3831687.0	786214.0	993	59.0	996.0	11778.0	148.0
Heilongjiang	2014	Northeast	2011-2015	0.7519773001688514	0.743868365484774	0.9892165166657868	1	1.0	1	1.0	1	1.0	True	0	0	0.88641276376737	73.96138794677799	0.709829837668522	3.295069136446648	39236.567701539	10.57736444047389	283494.0	68892.0	77720.0	5.25	4508272.0	60568802.0	4091908.0	922974.0	1002	62.0	992.0	11638.0	148.0
Heilongjiang	2015	Northeast	2011-2015	0.7769819166215828	0.7697441890525987	0.9906848185084478	1	1.0	1	1.0	1	1.0	True	0	0	0.8699647952566241	75.00957577983577	0.7439050203907468	3.262061547341081	39572.02822887425	10.58587778979761	285914.0	70428.0	80955.0	5.58	5170788.0	60904045.0	4307577.0	1225101.0	1012	63.0	990.0	11444.0	142.0
Heilongjiang	2016	Northeast	2016-2020	0.8256855792176524	0.8213279667212285	0.9947224311455788	1	1.0	1	1.5	1	2.0	True	1	0	0.8438970708749912	76.94051066070018	0.7525294477876954	3.256646485917347	40500.36851803106	10.60906635226388	292297.0	72084.0	85418.0	5.79	5854909.0	64552357.0	4718480.0	1297711.0	1031	65.0	988.0	11384.0	139.0
Heilongjiang	2017	Northeast	2016-2020	0.8507770455657798	0.8490028963922741	0.9979146720251181	2	1.0	1	1.5	1	2.0	True	0	0	0.8353934944607833	79.26227993770951	0.8049225943303552	3.120859397682583	41973.97972919445	10.64480517502006	300301.0	75558.0	90446.0	6.38	6255784.0	65799755.0	5053273.0	1379132.0	1089	69.0	982.0	10842.0	144.0
Heilongjiang	2018	Northeast	2016-2020	0.8668798145914546	0.8668763489948625	0.9999960022179156	2	1.0	1	1.5	1	2.0	True	0	0	0.8213671723900804	79.41584945666578	0.8348459464149834	3.104161144977471	43365.01457725948	10.67740827927114	299636.0	76443.0	93068.0	6.63	6395788.0	65435241.0	5164364.0	1469791.0	1105	68.0	972.0	10740.0	145.0
Heilongjiang	2019	Northeast	2016-2020	0.8934022153875245	0.8932071174359527	0.9997816236089283	2	1.0	1	1.0	1	1.0	True	0	1	0.8141233101188038	81.47560650493203	0.8591528557171604	3.042921887496667	36290.80245267929	10.49931961218858	305615.0	79491.0	97640.0	7.0	8275814.0	68236093.0	5469061.0	1544478.0	1144	73.0	966.0	10448.0	141.0
Heilongjiang	2020	Northeast	2016-2020	0.5443765096876415	0.5359741278719925	0.9845651278735921	1	1.0	1	1.0	1		False	0	0	0.801980875652633						310391.0	82025.0	102278.0	7.95	7268251.0	51107371.0	3278529.0	2712697.0	1126	73.0	966.0	10385.0	131.0
